# Supplementary material for: A retrospective comparison of CMV DNA detection in reproductive tract secretions versus urine: increased yield with combined sample testing
Source: PeerJ. 2026 May 11;14:e21197. doi: 10.7717/peerj.21197 (PMC13175060; doi:10.7717/peerj.21197)
Supplement: Supplemental Information 1 [file peerj-14-21197-s001.xlsx]

## Sheet: data
Serial number	Inspection items	Test result	Specimen type	Pregnant woman（0: non-pregnant women; 1: pregnant women）	CMV（0: negative; 1: psitive）	Specimen type（0: Urine; 1: Reproductive Tract Secretions）
1	CMV DNA	-	Reproductive Tract Secretions	0	0	1
6	CMV DNA	-	Reproductive Tract Secretions	0	0	1
8	CMV DNA	-	Reproductive Tract Secretions	0	0	1
14	CMV DNA	-	Reproductive Tract Secretions	0	0	1
16	CMV DNA	-	Reproductive Tract Secretions	1	0	1
23	CMV DNA	-	Reproductive Tract Secretions	0	0	1
24	CMV DNA	+ 501	Reproductive Tract Secretions	0	1	1
37	CMV DNA	+ 1680	Reproductive Tract Secretions	0	1	1
43	CMV DNA	-	Reproductive Tract Secretions	1	0	1
55	CMV DNA	-	Reproductive Tract Secretions	0	0	1
60	CMV DNA	-	Reproductive Tract Secretions	0	0	1
65	CMV DNA	-	Reproductive Tract Secretions	0	0	1
70	CMV DNA	-	Reproductive Tract Secretions	0	0	1
76	CMV DNA	-	Reproductive Tract Secretions	0	0	1
79	CMV DNA	-	Reproductive Tract Secretions	0	0	1
84	CMV DNA	-	Reproductive Tract Secretions	0	0	1
87	CMV DNA	-	Reproductive Tract Secretions	0	0	1
88	CMV DNA	-	Reproductive Tract Secretions	0	0	1
89	CMV DNA	-	Reproductive Tract Secretions	0	0	1
93	CMV DNA	-	Reproductive Tract Secretions	1	0	1
94	CMV DNA	-	Reproductive Tract Secretions	0	0	1
95	CMV DNA	-	Reproductive Tract Secretions	0	0	1
98	CMV DNA	-	Reproductive Tract Secretions	0	0	1
102	CMV DNA	-	Reproductive Tract Secretions	0	0	1
103	CMV DNA	-	Reproductive Tract Secretions	1	0	1
106	CMV DNA	-	Reproductive Tract Secretions	0	0	1
115	CMV DNA	+ 780	Reproductive Tract Secretions	0	1	1
126	CMV DNA	-	Reproductive Tract Secretions	0	0	1
131	CMV DNA	-	Reproductive Tract Secretions	0	0	1
133	CMV DNA	-	Reproductive Tract Secretions	0	0	1
139	CMV DNA	-	Reproductive Tract Secretions	0	0	1
153	CMV DNA	-	Reproductive Tract Secretions	0	0	1
160	CMV DNA	-	Reproductive Tract Secretions	0	0	1
168	CMV DNA	-	Reproductive Tract Secretions	0	0	1
169	CMV DNA	-	Reproductive Tract Secretions	0	0	1
170	CMV DNA	-	Reproductive Tract Secretions	0	0	1
173	CMV DNA	-	Reproductive Tract Secretions	0	0	1
175	CMV DNA	-	Reproductive Tract Secretions	0	0	1
179	CMV DNA	-	Reproductive Tract Secretions	0	0	1
182	CMV DNA	-	Reproductive Tract Secretions	0	0	1
183	CMV DNA	-	Reproductive Tract Secretions	0	0	1
185	CMV DNA	+ 2160	Reproductive Tract Secretions	1	1	1
188	CMV DNA	-	Reproductive Tract Secretions	0	0	1
189	CMV DNA	-	Reproductive Tract Secretions	0	0	1
194	CMV DNA	-	Reproductive Tract Secretions	0	0	1
199	CMV DNA	-	Reproductive Tract Secretions	0	0	1
203	CMV DNA	-	Reproductive Tract Secretions	0	0	1
205	CMV DNA	-	Reproductive Tract Secretions	1	0	1
207	CMV DNA	-	Reproductive Tract Secretions	0	0	1
210	CMV DNA	-	Reproductive Tract Secretions	0	0	1
211	CMV DNA	-	Reproductive Tract Secretions	0	0	1
212	CMV DNA	-	Reproductive Tract Secretions	0	0	1
213	CMV DNA	-	Reproductive Tract Secretions	0	0	1
214	CMV DNA	+ 4480	Reproductive Tract Secretions	0	1	1
216	CMV DNA	-	Reproductive Tract Secretions	0	0	1
223	CMV DNA	-	Reproductive Tract Secretions	0	0	1
226	CMV DNA	-	Reproductive Tract Secretions	0	0	1
227	CMV DNA	-	Reproductive Tract Secretions	1	0	1
232	CMV DNA	-	Reproductive Tract Secretions	0	0	1
237	CMV DNA	-	Reproductive Tract Secretions	0	0	1
238	CMV DNA	-	Reproductive Tract Secretions	0	0	1
239	CMV DNA	-	Reproductive Tract Secretions	0	0	1
241	CMV DNA	-	Reproductive Tract Secretions	0	0	1
242	CMV DNA	-	Reproductive Tract Secretions	0	0	1
249	CMV DNA	+ 36600	Reproductive Tract Secretions	0	1	1
252	CMV DNA	-	Reproductive Tract Secretions	1	0	1
253	CMV DNA	-	Reproductive Tract Secretions	0	0	1
255	CMV DNA	-	Reproductive Tract Secretions	1	0	1
259	CMV DNA	-	Reproductive Tract Secretions	0	0	1
261	CMV DNA	-	Reproductive Tract Secretions	0	0	1
263	CMV DNA	-	Reproductive Tract Secretions	0	0	1
264	CMV DNA	-	Reproductive Tract Secretions	1	0	1
269	CMV DNA	-	Reproductive Tract Secretions	0	0	1
270	CMV DNA	-	Reproductive Tract Secretions	0	0	1
272	CMV DNA	-	Reproductive Tract Secretions	0	0	1
273	CMV DNA	-	Reproductive Tract Secretions	0	0	1
275	CMV DNA	-	Reproductive Tract Secretions	0	0	1
277	CMV DNA	-	Reproductive Tract Secretions	0	0	1
279	CMV DNA	-	Reproductive Tract Secretions	0	0	1
281	CMV DNA	-	Reproductive Tract Secretions	0	0	1
284	CMV DNA	+ 935	Reproductive Tract Secretions	0	1	1
287	CMV DNA	-	Reproductive Tract Secretions	0	0	1
291	CMV DNA	-	Reproductive Tract Secretions	1	0	1
295	CMV DNA	-	Reproductive Tract Secretions	0	0	1
302	CMV DNA	-	Reproductive Tract Secretions	0	0	1
306	CMV DNA	-	Reproductive Tract Secretions	0	0	1
310	CMV DNA	-	Reproductive Tract Secretions	0	0	1
313	CMV DNA	-	Reproductive Tract Secretions	0	0	1
317	CMV DNA	-	Reproductive Tract Secretions	0	0	1
318	CMV DNA	-	Reproductive Tract Secretions	0	0	1
323	CMV DNA	-	Reproductive Tract Secretions	0	0	1
326	CMV DNA	-	Reproductive Tract Secretions	0	0	1
327	CMV DNA	-	Reproductive Tract Secretions	0	0	1
332	CMV DNA	-	Reproductive Tract Secretions	1	0	1
336	CMV DNA	-	Reproductive Tract Secretions	1	0	1
337	CMV DNA	-	Reproductive Tract Secretions	1	0	1
338	CMV DNA	-	Reproductive Tract Secretions	0	0	1
347	CMV DNA	-	Reproductive Tract Secretions	0	0	1
356	CMV DNA	-	Reproductive Tract Secretions	0	0	1
357	CMV DNA	-	Reproductive Tract Secretions	0	0	1
363	CMV DNA	-	Reproductive Tract Secretions	1	0	1
364	CMV DNA	-	Reproductive Tract Secretions	0	0	1
369	CMV DNA	-	Reproductive Tract Secretions	0	0	1
379	CMV DNA	-	Reproductive Tract Secretions	0	0	1
381	CMV DNA	-	Reproductive Tract Secretions	0	0	1
382	CMV DNA	-	Reproductive Tract Secretions	0	0	1
385	CMV DNA	-	Reproductive Tract Secretions	0	0	1
386	CMV DNA	-	Reproductive Tract Secretions	0	0	1
389	CMV DNA	-	Reproductive Tract Secretions	0	0	1
394	CMV DNA	-	Reproductive Tract Secretions	1	0	1
397	CMV DNA	-	Reproductive Tract Secretions	0	0	1
399	CMV DNA	-	Reproductive Tract Secretions	0	0	1
408	CMV DNA	-	Reproductive Tract Secretions	0	0	1
414	CMV DNA	-	Reproductive Tract Secretions	0	0	1
423	CMV DNA	-	Reproductive Tract Secretions	0	0	1
426	CMV DNA	-	Reproductive Tract Secretions	1	0	1
430	CMV DNA	-	Reproductive Tract Secretions	1	0	1
433	CMV DNA	-	Reproductive Tract Secretions	0	0	1
435	CMV DNA	-	Reproductive Tract Secretions	0	0	1
440	CMV DNA	-	Reproductive Tract Secretions	0	0	1
443	CMV DNA	+ 186000	Reproductive Tract Secretions	0	1	1
446	CMV DNA	-	Reproductive Tract Secretions	0	0	1
447	CMV DNA	-	Reproductive Tract Secretions	0	0	1
452	CMV DNA	-	Reproductive Tract Secretions	0	0	1
454	CMV DNA	-	Reproductive Tract Secretions	0	0	1
456	CMV DNA	-	Reproductive Tract Secretions	0	0	1
458	CMV DNA	-	Reproductive Tract Secretions	0	0	1
462	CMV DNA	-	Reproductive Tract Secretions	0	0	1
467	CMV DNA	-	Reproductive Tract Secretions	0	0	1
471	CMV DNA	-	Reproductive Tract Secretions	0	0	1
472	CMV DNA	-	Reproductive Tract Secretions	0	0	1
475	CMV DNA	-	Reproductive Tract Secretions	0	0	1
479	CMV DNA	-	Reproductive Tract Secretions	0	0	1
480	CMV DNA	-	Reproductive Tract Secretions	0	0	1
481	CMV DNA	-	Reproductive Tract Secretions	0	0	1
485	CMV DNA	-	Reproductive Tract Secretions	0	0	1
487	CMV DNA	-	Reproductive Tract Secretions	0	0	1
490	CMV DNA	-	Reproductive Tract Secretions	0	0	1
496	CMV DNA	-	Reproductive Tract Secretions	0	0	1
498	CMV DNA	-	Reproductive Tract Secretions	1	0	1
500	CMV DNA	-	Reproductive Tract Secretions	1	0	1
503	CMV DNA	-	Reproductive Tract Secretions	0	0	1
506	CMV DNA	+ 773	Reproductive Tract Secretions	0	1	1
507	CMV DNA	-	Reproductive Tract Secretions	0	0	1
518	CMV DNA	+ 13200	Reproductive Tract Secretions	0	1	1
527	CMV DNA	-	Reproductive Tract Secretions	0	0	1
536	CMV DNA	-	Reproductive Tract Secretions	1	0	1
541	CMV DNA	-	Reproductive Tract Secretions	0	0	1
545	CMV DNA	-	Reproductive Tract Secretions	0	0	1
548	CMV DNA	-	Reproductive Tract Secretions	0	0	1
550	CMV DNA	-	Reproductive Tract Secretions	0	0	1
551	CMV DNA	+ 4910	Reproductive Tract Secretions	0	1	1
552	CMV DNA	-	Reproductive Tract Secretions	0	0	1
553	CMV DNA	-	Reproductive Tract Secretions	0	0	1
555	CMV DNA	+ 547	Reproductive Tract Secretions	0	1	1
557	CMV DNA	-	Reproductive Tract Secretions	0	0	1
558	CMV DNA	-	Reproductive Tract Secretions	0	0	1
559	CMV DNA	-	Reproductive Tract Secretions	0	0	1
565	CMV DNA	+ 796000	Reproductive Tract Secretions	0	1	1
568	CMV DNA	-	Reproductive Tract Secretions	0	0	1
571	CMV DNA	-	Reproductive Tract Secretions	0	0	1
572	CMV DNA	+ 6960	Reproductive Tract Secretions	0	1	1
573	CMV DNA	-	Reproductive Tract Secretions	0	0	1
575	CMV DNA	-	Reproductive Tract Secretions	0	0	1
580	CMV DNA	-	Reproductive Tract Secretions	0	0	1
581	CMV DNA	-	Reproductive Tract Secretions	0	0	1
584	CMV DNA	-	Reproductive Tract Secretions	0	0	1
585	CMV DNA	+ 501	Reproductive Tract Secretions	0	1	1
587	CMV DNA	-	Reproductive Tract Secretions	0	0	1
592	CMV DNA	-	Reproductive Tract Secretions	0	0	1
593	CMV DNA	+ 17400	Reproductive Tract Secretions	0	1	1
596	CMV DNA	-	Reproductive Tract Secretions	0	0	1
597	CMV DNA	-	Reproductive Tract Secretions	0	0	1
598	CMV DNA	-	Reproductive Tract Secretions	0	0	1
600	CMV DNA	-	Reproductive Tract Secretions	0	0	1
603	CMV DNA	+ 3410	Reproductive Tract Secretions	0	1	1
604	CMV DNA	-	Reproductive Tract Secretions	1	0	1
613	CMV DNA	+ 162000	Reproductive Tract Secretions	0	1	1
617	CMV DNA	-	Reproductive Tract Secretions	0	0	1
624	CMV DNA	-	Reproductive Tract Secretions	0	0	1
625	CMV DNA	+ 196000	Reproductive Tract Secretions	0	1	1
629	CMV DNA	-	Reproductive Tract Secretions	0	0	1
637	CMV DNA	-	Reproductive Tract Secretions	0	0	1
638	CMV DNA	-	Reproductive Tract Secretions	0	0	1
642	CMV DNA	-	Reproductive Tract Secretions	0	0	1
645	CMV DNA	-	Reproductive Tract Secretions	0	0	1
646	CMV DNA	+ 781	Reproductive Tract Secretions	0	1	1
652	CMV DNA	-	Reproductive Tract Secretions	0	0	1
656	CMV DNA	+ 49000	Reproductive Tract Secretions	0	1	1
667	CMV DNA	-	Reproductive Tract Secretions	0	0	1
669	CMV DNA	-	Reproductive Tract Secretions	1	0	1
672	CMV DNA	-	Reproductive Tract Secretions	0	0	1
673	CMV DNA	-	Reproductive Tract Secretions	0	0	1
677	CMV DNA	+ 12200	Reproductive Tract Secretions	0	1	1
684	CMV DNA	-	Reproductive Tract Secretions	0	0	1
690	CMV DNA	-	Reproductive Tract Secretions	0	0	1
691	CMV DNA	-	Reproductive Tract Secretions	0	0	1
699	CMV DNA	-	Reproductive Tract Secretions	0	0	1
700	CMV DNA	-	Reproductive Tract Secretions	0	0	1
702	CMV DNA	-	Reproductive Tract Secretions	0	0	1
704	CMV DNA	-	Reproductive Tract Secretions	0	0	1
707	CMV DNA	-	Reproductive Tract Secretions	0	0	1
708	CMV DNA	+ 501	Reproductive Tract Secretions	0	1	1
711	CMV DNA	-	Reproductive Tract Secretions	0	0	1
712	CMV DNA	+ 9620	Reproductive Tract Secretions	0	1	1
715	CMV DNA	-	Reproductive Tract Secretions	0	0	1
725	CMV DNA	-	Reproductive Tract Secretions	0	0	1
726	CMV DNA	-	Reproductive Tract Secretions	0	0	1
727	CMV DNA	-	Reproductive Tract Secretions	0	0	1
728	CMV DNA	-	Reproductive Tract Secretions	0	0	1
732	CMV DNA	-	Reproductive Tract Secretions	0	0	1
736	CMV DNA	-	Reproductive Tract Secretions	0	0	1
738	CMV DNA	-	Reproductive Tract Secretions	0	0	1
743	CMV DNA	-	Reproductive Tract Secretions	0	0	1
744	CMV DNA	-	Reproductive Tract Secretions	0	0	1
745	CMV DNA	-	Reproductive Tract Secretions	1	0	1
747	CMV DNA	-	Reproductive Tract Secretions	0	0	1
748	CMV DNA	-	Reproductive Tract Secretions	0	0	1
749	CMV DNA	-	Reproductive Tract Secretions	0	0	1
750	CMV DNA	-	Reproductive Tract Secretions	0	0	1
751	CMV DNA	-	Reproductive Tract Secretions	0	0	1
764	CMV DNA	-	Reproductive Tract Secretions	0	0	1
766	CMV DNA	-	Reproductive Tract Secretions	0	0	1
768	CMV DNA	-	Reproductive Tract Secretions	0	0	1
775	CMV DNA	-	Reproductive Tract Secretions	1	0	1
778	CMV DNA	-	Reproductive Tract Secretions	0	0	1
781	CMV DNA	-	Reproductive Tract Secretions	0	0	1
784	CMV DNA	-	Reproductive Tract Secretions	0	0	1
785	CMV DNA	-	Reproductive Tract Secretions	0	0	1
790	CMV DNA	-	Reproductive Tract Secretions	1	0	1
793	CMV DNA	-	Reproductive Tract Secretions	0	0	1
794	CMV DNA	-	Reproductive Tract Secretions	0	0	1
796	CMV DNA	-	Reproductive Tract Secretions	0	0	1
797	CMV DNA	-	Reproductive Tract Secretions	0	0	1
798	CMV DNA	-	Reproductive Tract Secretions	1	0	1
801	CMV DNA	+ 1040	Reproductive Tract Secretions	1	1	1
802	CMV DNA	-	Reproductive Tract Secretions	0	0	1
803	CMV DNA	-	Reproductive Tract Secretions	0	0	1
809	CMV DNA	-	Reproductive Tract Secretions	0	0	1
818	CMV DNA	-	Reproductive Tract Secretions	0	0	1
824	CMV DNA	-	Reproductive Tract Secretions	0	0	1
826	CMV DNA	-	Reproductive Tract Secretions	0	0	1
830	CMV DNA	-	Reproductive Tract Secretions	0	0	1
831	CMV DNA	-	Reproductive Tract Secretions	0	0	1
834	CMV DNA	-	Reproductive Tract Secretions	0	0	1
835	CMV DNA	-	Reproductive Tract Secretions	0	0	1
837	CMV DNA	-	Reproductive Tract Secretions	1	0	1
838	CMV DNA	-	Reproductive Tract Secretions	0	0	1
840	CMV DNA	-	Reproductive Tract Secretions	0	0	1
845	CMV DNA	-	Reproductive Tract Secretions	0	0	1
847	CMV DNA	-	Reproductive Tract Secretions	0	0	1
853	CMV DNA	-	Reproductive Tract Secretions	1	0	1
854	CMV DNA	-	Reproductive Tract Secretions	0	0	1
855	CMV DNA	-	Reproductive Tract Secretions	0	0	1
856	CMV DNA	+ 2420	Reproductive Tract Secretions	0	1	1
858	CMV DNA	-	Reproductive Tract Secretions	0	0	1
859	CMV DNA	-	Reproductive Tract Secretions	0	0	1
860	CMV DNA	-	Reproductive Tract Secretions	0	0	1
864	CMV DNA	-	Reproductive Tract Secretions	1	0	1
865	CMV DNA	-	Reproductive Tract Secretions	1	0	1
866	CMV DNA	-	Reproductive Tract Secretions	0	0	1
868	CMV DNA	-	Reproductive Tract Secretions	0	0	1
870	CMV DNA	-	Reproductive Tract Secretions	0	0	1
871	CMV DNA	-	Reproductive Tract Secretions	0	0	1
874	CMV DNA	-	Reproductive Tract Secretions	0	0	1
876	CMV DNA	-	Reproductive Tract Secretions	0	0	1
877	CMV DNA	-	Reproductive Tract Secretions	0	0	1
881	CMV DNA	-	Reproductive Tract Secretions	1	0	1
887	CMV DNA	-	Reproductive Tract Secretions	0	0	1
899	CMV DNA	-	Reproductive Tract Secretions	0	0	1
901	CMV DNA	-	Reproductive Tract Secretions	0	0	1
908	CMV DNA	-	Reproductive Tract Secretions	0	0	1
909	CMV DNA	+ 1480	Reproductive Tract Secretions	1	1	1
915	CMV DNA	-	Reproductive Tract Secretions	1	0	1
918	CMV DNA	-	Reproductive Tract Secretions	1	0	1
923	CMV DNA	-	Reproductive Tract Secretions	0	0	1
925	CMV DNA	-	Reproductive Tract Secretions	0	0	1
926	CMV DNA	-	Reproductive Tract Secretions	0	0	1
927	CMV DNA	-	Reproductive Tract Secretions	1	0	1
932	CMV DNA	-	Reproductive Tract Secretions	0	0	1
948	CMV DNA	-	Reproductive Tract Secretions	0	0	1
966	CMV DNA	-	Reproductive Tract Secretions	0	0	1
967	CMV DNA	-	Reproductive Tract Secretions	1	0	1
972	CMV DNA	-	Reproductive Tract Secretions	0	0	1
992	CMV DNA	-	Reproductive Tract Secretions	0	0	1
1007	CMV DNA	-	Reproductive Tract Secretions	0	0	1
1014	CMV DNA	-	Reproductive Tract Secretions	0	0	1
1019	CMV DNA	-	Reproductive Tract Secretions	0	0	1
1021	CMV DNA	-	Reproductive Tract Secretions	0	0	1
1023	CMV DNA	-	Reproductive Tract Secretions	1	0	1
1027	CMV DNA	-	Reproductive Tract Secretions	0	0	1
1031	CMV DNA	-	Reproductive Tract Secretions	0	0	1
1032	CMV DNA	-	Reproductive Tract Secretions	0	0	1
1033	CMV DNA	-	Reproductive Tract Secretions	0	0	1
1042	CMV DNA	-	Reproductive Tract Secretions	0	0	1
1048	CMV DNA	-	Reproductive Tract Secretions	0	0	1
1053	CMV DNA	-	Reproductive Tract Secretions	0	0	1
1064	CMV DNA	-	Reproductive Tract Secretions	0	0	1
1077	CMV DNA	-	Reproductive Tract Secretions	0	0	1
1103	CMV DNA	-	Reproductive Tract Secretions	0	0	1
1112	CMV DNA	-	Reproductive Tract Secretions	0	0	1
1129	CMV DNA	-	Reproductive Tract Secretions	0	0	1
1134	CMV DNA	-	Reproductive Tract Secretions	0	0	1
1142	CMV DNA	-	Reproductive Tract Secretions	0	0	1
1157	CMV DNA	-	Reproductive Tract Secretions	0	0	1
1165	CMV DNA	-	Reproductive Tract Secretions	0	0	1
1204	CMV DNA	-	Reproductive Tract Secretions	0	0	1
1225	CMV DNA	-	Reproductive Tract Secretions	0	0	1
1228	CMV DNA	+ 581	Reproductive Tract Secretions	0	1	1
1262	CMV DNA	-	Reproductive Tract Secretions	1	0	1
1272	CMV DNA	-	Reproductive Tract Secretions	0	0	1
1280	CMV DNA	-	Reproductive Tract Secretions	1	0	1
1302	CMV DNA	-	Reproductive Tract Secretions	1	0	1
1332	CMV DNA	-	Reproductive Tract Secretions	0	0	1
1336	CMV DNA	+ 531	Reproductive Tract Secretions	0	1	1
1342	CMV DNA	-	Reproductive Tract Secretions	0	0	1
1348	CMV DNA	-	Reproductive Tract Secretions	1	0	1
1351	CMV DNA	+ 2000	Reproductive Tract Secretions	0	1	1
1354	CMV DNA	-	Reproductive Tract Secretions	1	0	1
1385	CMV DNA	-	Reproductive Tract Secretions	1	0	1
1406	CMV DNA	-	Reproductive Tract Secretions	0	0	1
1410	CMV DNA	-	Reproductive Tract Secretions	0	0	1
1447	CMV DNA	-	Reproductive Tract Secretions	0	0	1
1470	CMV DNA	-	Reproductive Tract Secretions	1	0	1
1492	CMV DNA	-	Reproductive Tract Secretions	1	0	1
1498	CMV DNA	+ 2220	Reproductive Tract Secretions	1	1	1
1506	CMV DNA	-	Reproductive Tract Secretions	0	0	1
1507	CMV DNA	-	Reproductive Tract Secretions	0	0	1
1525	CMV DNA	-	Reproductive Tract Secretions	0	0	1
1535	CMV DNA	-	Reproductive Tract Secretions	0	0	1
1567	CMV DNA	-	Reproductive Tract Secretions	0	0	1
1576	CMV DNA	-	Reproductive Tract Secretions	1	0	1
1599	CMV DNA	-	Reproductive Tract Secretions	0	0	1
1601	CMV DNA	-	Reproductive Tract Secretions	0	0	1
1611	CMV DNA	-	Reproductive Tract Secretions	0	0	1
1639	CMV DNA	-	Reproductive Tract Secretions	0	0	1
1648	CMV DNA	-	Reproductive Tract Secretions	0	0	1
1656	CMV DNA	-	Reproductive Tract Secretions	0	0	1
1707	CMV DNA	-	Reproductive Tract Secretions	0	0	1
1712	CMV DNA	+ 39300	Reproductive Tract Secretions	0	1	1
1718	CMV DNA	-	Reproductive Tract Secretions	1	0	1
1725	CMV DNA	-	Reproductive Tract Secretions	0	0	1
1733	CMV DNA	-	Reproductive Tract Secretions	1	0	1
1738	CMV DNA	-	Reproductive Tract Secretions	0	0	1
1740	CMV DNA	-	Reproductive Tract Secretions	0	0	1
1761	CMV DNA	-	Reproductive Tract Secretions	0	0	1
1774	CMV DNA	-	Reproductive Tract Secretions	0	0	1
1781	CMV DNA	-	Reproductive Tract Secretions	0	0	1
1827	CMV DNA	-	Reproductive Tract Secretions	0	0	1
1844	CMV DNA	-	Reproductive Tract Secretions	0	0	1
1850	CMV DNA	-	Reproductive Tract Secretions	0	0	1
1896	CMV DNA	+ 10100	Reproductive Tract Secretions	0	1	1
1906	CMV DNA	-	Reproductive Tract Secretions	0	0	1
1910	CMV DNA	-	Reproductive Tract Secretions	1	0	1
1914	CMV DNA	-	Reproductive Tract Secretions	0	0	1
1916	CMV DNA	-	Reproductive Tract Secretions	0	0	1
1922	CMV DNA	-	Reproductive Tract Secretions	0	0	1
1927	CMV DNA	-	Reproductive Tract Secretions	1	0	1
1932	CMV DNA	-	Reproductive Tract Secretions	0	0	1
1935	CMV DNA	-	Reproductive Tract Secretions	0	0	1
1947	CMV DNA	-	Reproductive Tract Secretions	0	0	1
1968	CMV DNA	-	Reproductive Tract Secretions	0	0	1
1969	CMV DNA	-	Reproductive Tract Secretions	0	0	1
1972	CMV DNA	-	Reproductive Tract Secretions	0	0	1
1992	CMV DNA	-	Reproductive Tract Secretions	0	0	1
1993	CMV DNA	+ 501	Reproductive Tract Secretions	1	1	1
1999	CMV DNA	-	Reproductive Tract Secretions	1	0	1
2002	CMV DNA	-	Reproductive Tract Secretions	0	0	1
2022	CMV DNA	-	Reproductive Tract Secretions	0	0	1
2049	CMV DNA	-	Reproductive Tract Secretions	0	0	1
2083	CMV DNA	-	Reproductive Tract Secretions	0	0	1
2085	CMV DNA	-	Reproductive Tract Secretions	0	0	1
2116	CMV DNA	-	Reproductive Tract Secretions	0	0	1
2126	CMV DNA	-	Reproductive Tract Secretions	0	0	1
2142	CMV DNA	-	Reproductive Tract Secretions	0	0	1
2148	CMV DNA	-	Reproductive Tract Secretions	0	0	1
2150	CMV DNA	-	Reproductive Tract Secretions	1	0	1
2157	CMV DNA	-	Reproductive Tract Secretions	1	0	1
2190	CMV DNA	-	Reproductive Tract Secretions	0	0	1
2240	CMV DNA	-	Reproductive Tract Secretions	0	0	1
2246	CMV DNA	-	Reproductive Tract Secretions	1	0	1
2250	CMV DNA	+ 1360	Reproductive Tract Secretions	0	1	1
2255	CMV DNA	-	Reproductive Tract Secretions	0	0	1
2260	CMV DNA	-	Reproductive Tract Secretions	0	0	1
2271	CMV DNA	-	Reproductive Tract Secretions	0	0	1
2296	CMV DNA	-	Reproductive Tract Secretions	1	0	1
2329	CMV DNA	-	Reproductive Tract Secretions	0	0	1
2380	CMV DNA	-	Reproductive Tract Secretions	0	0	1
2381	CMV DNA	-	Reproductive Tract Secretions	1	0	1
2382	CMV DNA	-	Reproductive Tract Secretions	0	0	1
2383	CMV DNA	-	Reproductive Tract Secretions	1	0	1
2408	CMV DNA	-	Reproductive Tract Secretions	0	0	1
2418	CMV DNA	-	Reproductive Tract Secretions	0	0	1
2419	CMV DNA	-	Reproductive Tract Secretions	1	0	1
2428	CMV DNA	-	Reproductive Tract Secretions	0	0	1
2466	CMV DNA	+ 2290	Reproductive Tract Secretions	0	1	1
2476	CMV DNA	-	Reproductive Tract Secretions	1	0	1
2517	CMV DNA	-	Reproductive Tract Secretions	0	0	1
2539	CMV DNA	-	Reproductive Tract Secretions	0	0	1
2542	CMV DNA	-	Reproductive Tract Secretions	0	0	1
2550	CMV DNA	-	Reproductive Tract Secretions	0	0	1
2565	CMV DNA	-	Reproductive Tract Secretions	0	0	1
2584	CMV DNA	-	Reproductive Tract Secretions	0	0	1
2586	CMV DNA	-	Reproductive Tract Secretions	0	0	1
2600	CMV DNA	-	Reproductive Tract Secretions	0	0	1
2613	CMV DNA	-	Reproductive Tract Secretions	0	0	1
2623	CMV DNA	-	Reproductive Tract Secretions	0	0	1
2628	CMV DNA	-	Reproductive Tract Secretions	0	0	1
2669	CMV DNA	-	Reproductive Tract Secretions	0	0	1
2672	CMV DNA	+ 742	Reproductive Tract Secretions	1	1	1
2696	CMV DNA	-	Reproductive Tract Secretions	0	0	1
2697	CMV DNA	+ 35500	Reproductive Tract Secretions	1	1	1
2698	CMV DNA	-	Reproductive Tract Secretions	0	0	1
2746	CMV DNA	-	Reproductive Tract Secretions	1	0	1
2763	CMV DNA	-	Reproductive Tract Secretions	1	0	1
2788	CMV DNA	-	Reproductive Tract Secretions	0	0	1
2799	CMV DNA	+ 501	Reproductive Tract Secretions	1	1	1
2806	CMV DNA	-	Reproductive Tract Secretions	0	0	1
2813	CMV DNA	-	Reproductive Tract Secretions	0	0	1
2873	CMV DNA	-	Reproductive Tract Secretions	0	0	1
2920	CMV DNA	-	Reproductive Tract Secretions	0	0	1
2938	CMV DNA	-	Reproductive Tract Secretions	0	0	1
3044	CMV DNA	-	Reproductive Tract Secretions	0	0	1
3054	CMV DNA	-	Reproductive Tract Secretions	1	0	1
3097	CMV DNA	-	Reproductive Tract Secretions	0	0	1
3124	CMV DNA	-	Reproductive Tract Secretions	0	0	1
3131	CMV DNA	-	Reproductive Tract Secretions	0	0	1
3188	CMV DNA	-	Reproductive Tract Secretions	0	0	1
3197	CMV DNA	-	Reproductive Tract Secretions	1	0	1
3208	CMV DNA	-	Reproductive Tract Secretions	0	0	1
3221	CMV DNA	+ 20200	Reproductive Tract Secretions	1	1	1
3275	CMV DNA	-	Reproductive Tract Secretions	0	0	1
3315	CMV DNA	-	Reproductive Tract Secretions	0	0	1
3329	CMV DNA	-	Reproductive Tract Secretions	1	0	1
3342	CMV DNA	-	Reproductive Tract Secretions	0	0	1
3381	CMV DNA	+ 52900	Reproductive Tract Secretions	0	1	1
3433	CMV DNA	-	Reproductive Tract Secretions	0	0	1
3437	CMV DNA	-	Reproductive Tract Secretions	1	0	1
3490	CMV DNA	-	Reproductive Tract Secretions	0	0	1
3511	CMV DNA	+ 803	Reproductive Tract Secretions	1	1	1
3517	CMV DNA	+ 1350	Reproductive Tract Secretions	1	1	1
3556	CMV DNA	-	Reproductive Tract Secretions	0	0	1
3567	CMV DNA	-	Reproductive Tract Secretions	0	0	1
3588	CMV DNA	-	Reproductive Tract Secretions	0	0	1
3615	CMV DNA	-	Reproductive Tract Secretions	0	0	1
3634	CMV DNA	-	Reproductive Tract Secretions	0	0	1
3661	CMV DNA	-	Reproductive Tract Secretions	0	0	1
3662	CMV DNA	-	Reproductive Tract Secretions	0	0	1
3711	CMV DNA	+ 57100	Reproductive Tract Secretions	0	1	1
3759	CMV DNA	-	Reproductive Tract Secretions	0	0	1
3782	CMV DNA	+ 2990	Reproductive Tract Secretions	1	1	1
3796	CMV DNA	-	Reproductive Tract Secretions	0	0	1
3804	CMV DNA	-	Reproductive Tract Secretions	0	0	1
3835	CMV DNA	-	Reproductive Tract Secretions	0	0	1
3845	CMV DNA	+ 3100	Reproductive Tract Secretions	0	1	1
3852	CMV DNA	-	Reproductive Tract Secretions	0	0	1
3889	CMV DNA	-	Reproductive Tract Secretions	0	0	1
3900	CMV DNA	-	Reproductive Tract Secretions	1	0	1
3918	CMV DNA	-	Reproductive Tract Secretions	1	0	1
3925	CMV DNA	-	Reproductive Tract Secretions	0	0	1
3990	CMV DNA	-	Reproductive Tract Secretions	0	0	1
4024	CMV DNA	-	Reproductive Tract Secretions	0	0	1
4038	CMV DNA	-	Reproductive Tract Secretions	0	0	1
4066	CMV DNA	-	Reproductive Tract Secretions	0	0	1
4079	CMV DNA	-	Reproductive Tract Secretions	1	0	1
4080	CMV DNA	-	Reproductive Tract Secretions	1	0	1
4081	CMV DNA	-	Reproductive Tract Secretions	1	0	1
4091	CMV DNA	-	Reproductive Tract Secretions	1	0	1
4122	CMV DNA	-	Reproductive Tract Secretions	0	0	1
4153	CMV DNA	-	Reproductive Tract Secretions	0	0	1
4162	CMV DNA	-	Reproductive Tract Secretions	1	0	1
4169	CMV DNA	-	Reproductive Tract Secretions	0	0	1
4207	CMV DNA	-	Reproductive Tract Secretions	1	0	1
4258	CMV DNA	-	Reproductive Tract Secretions	0	0	1
4296	CMV DNA	-	Reproductive Tract Secretions	1	0	1
4302	CMV DNA	+ 11000	Reproductive Tract Secretions	0	1	1
4306	CMV DNA	-	Reproductive Tract Secretions	1	0	1
4337	CMV DNA	-	Reproductive Tract Secretions	0	0	1
4339	CMV DNA	-	Reproductive Tract Secretions	1	0	1
4379	CMV DNA	-	Reproductive Tract Secretions	0	0	1
2	CMV DNA	-	Urine	0	0	0
3	CMV DNA	-	Urine	1	0	0
4	CMV DNA	-	Urine	1	0	0
5	CMV DNA	-	Urine	0	0	0
7	CMV DNA	-	Urine	1	0	0
9	CMV DNA	-	Urine	0	0	0
10	CMV DNA	-	Urine	0	0	0
11	CMV DNA	+ 501	Urine	0	1	0
12	CMV DNA	-	Urine	1	0	0
13	CMV DNA	-	Urine	0	0	0
15	CMV DNA	-	Urine	0	0	0
17	CMV DNA	-	Urine	1	0	0
18	CMV DNA	-	Urine	0	0	0
19	CMV DNA	-	Urine	0	0	0
20	CMV DNA	-	Urine	1	0	0
21	CMV DNA	-	Urine	0	0	0
22	CMV DNA	-	Urine	0	0	0
25	CMV DNA	-	Urine	1	0	0
26	CMV DNA	-	Urine	1	0	0
27	CMV DNA	-	Urine	1	0	0
28	CMV DNA	-	Urine	0	0	0
29	CMV DNA	-	Urine	0	0	0
30	CMV DNA	-	Urine	1	0	0
31	CMV DNA	-	Urine	1	0	0
32	CMV DNA	-	Urine	0	0	0
33	CMV DNA	-	Urine	0	0	0
34	CMV DNA	-	Urine	1	0	0
35	CMV DNA	-	Urine	0	0	0
36	CMV DNA	-	Urine	0	0	0
38	CMV DNA	-	Urine	0	0	0
39	CMV DNA	-	Urine	0	0	0
40	CMV DNA	-	Urine	1	0	0
41	CMV DNA	-	Urine	0	0	0
42	CMV DNA	-	Urine	1	0	0
44	CMV DNA	-	Urine	1	0	0
45	CMV DNA	+ 3520	Urine	1	1	0
46	CMV DNA	-	Urine	0	0	0
47	CMV DNA	-	Urine	1	0	0
48	CMV DNA	+ 501	Urine	1	1	0
49	CMV DNA	-	Urine	1	0	0
50	CMV DNA	-	Urine	0	0	0
51	CMV DNA	-	Urine	0	0	0
52	CMV DNA	-	Urine	0	0	0
53	CMV DNA	-	Urine	1	0	0
54	CMV DNA	-	Urine	1	0	0
56	CMV DNA	-	Urine	1	0	0
57	CMV DNA	-	Urine	0	0	0
58	CMV DNA	-	Urine	0	0	0
59	CMV DNA	-	Urine	0	0	0
61	CMV DNA	-	Urine	0	0	0
62	CMV DNA	-	Urine	1	0	0
63	CMV DNA	-	Urine	1	0	0
64	CMV DNA	-	Urine	1	0	0
66	CMV DNA	-	Urine	0	0	0
67	CMV DNA	-	Urine	1	0	0
68	CMV DNA	-	Urine	0	0	0
69	CMV DNA	-	Urine	0	0	0
71	CMV DNA	-	Urine	1	0	0
72	CMV DNA	-	Urine	0	0	0
73	CMV DNA	-	Urine	1	0	0
74	CMV DNA	-	Urine	1	0	0
75	CMV DNA	-	Urine	1	0	0
77	CMV DNA	-	Urine	1	0	0
78	CMV DNA	-	Urine	1	0	0
80	CMV DNA	-	Urine	1	0	0
81	CMV DNA	-	Urine	1	0	0
82	CMV DNA	-	Urine	0	0	0
83	CMV DNA	-	Urine	0	0	0
85	CMV DNA	-	Urine	0	0	0
86	CMV DNA	-	Urine	1	0	0
90	CMV DNA	-	Urine	0	0	0
91	CMV DNA	-	Urine	1	0	0
92	CMV DNA	-	Urine	1	0	0
96	CMV DNA	-	Urine	0	0	0
97	CMV DNA	-	Urine	1	0	0
99	CMV DNA	-	Urine	1	0	0
100	CMV DNA	-	Urine	1	0	0
101	CMV DNA	-	Urine	1	0	0
104	CMV DNA	-	Urine	0	0	0
105	CMV DNA	-	Urine	0	0	0
107	CMV DNA	-	Urine	0	0	0
108	CMV DNA	-	Urine	1	0	0
109	CMV DNA	-	Urine	1	0	0
110	CMV DNA	-	Urine	1	0	0
111	CMV DNA	-	Urine	1	0	0
112	CMV DNA	-	Urine	1	0	0
113	CMV DNA	-	Urine	1	0	0
114	CMV DNA	-	Urine	1	0	0
116	CMV DNA	-	Urine	1	0	0
117	CMV DNA	-	Urine	1	0	0
118	CMV DNA	-	Urine	1	0	0
119	CMV DNA	-	Urine	1	0	0
120	CMV DNA	-	Urine	1	0	0
121	CMV DNA	-	Urine	0	0	0
122	CMV DNA	-	Urine	0	0	0
123	CMV DNA	-	Urine	0	0	0
124	CMV DNA	-	Urine	0	0	0
125	CMV DNA	-	Urine	0	0	0
127	CMV DNA	-	Urine	0	0	0
128	CMV DNA	-	Urine	1	0	0
129	CMV DNA	-	Urine	0	0	0
130	CMV DNA	-	Urine	1	0	0
132	CMV DNA	-	Urine	1	0	0
134	CMV DNA	-	Urine	1	0	0
135	CMV DNA	-	Urine	0	0	0
136	CMV DNA	-	Urine	1	0	0
137	CMV DNA	-	Urine	0	0	0
138	CMV DNA	-	Urine	0	0	0
140	CMV DNA	-	Urine	0	0	0
141	CMV DNA	-	Urine	1	0	0
142	CMV DNA	-	Urine	1	0	0
143	CMV DNA	-	Urine	0	0	0
144	CMV DNA	-	Urine	0	0	0
145	CMV DNA	-	Urine	1	0	0
146	CMV DNA	-	Urine	0	0	0
147	CMV DNA	+ 501	Urine	0	1	0
148	CMV DNA	-	Urine	1	0	0
149	CMV DNA	-	Urine	1	0	0
150	CMV DNA	-	Urine	0	0	0
151	CMV DNA	-	Urine	0	0	0
152	CMV DNA	-	Urine	0	0	0
154	CMV DNA	-	Urine	1	0	0
155	CMV DNA	-	Urine	1	0	0
156	CMV DNA	-	Urine	1	0	0
157	CMV DNA	-	Urine	0	0	0
158	CMV DNA	-	Urine	1	0	0
159	CMV DNA	-	Urine	1	0	0
161	CMV DNA	-	Urine	0	0	0
162	CMV DNA	-	Urine	0	0	0
163	CMV DNA	-	Urine	0	0	0
164	CMV DNA	-	Urine	0	0	0
165	CMV DNA	-	Urine	1	0	0
166	CMV DNA	-	Urine	1	0	0
167	CMV DNA	-	Urine	1	0	0
171	CMV DNA	-	Urine	0	0	0
172	CMV DNA	-	Urine	0	0	0
174	CMV DNA	-	Urine	0	0	0
176	CMV DNA	-	Urine	0	0	0
177	CMV DNA	+ 2390	Urine	0	1	0
178	CMV DNA	-	Urine	1	0	0
180	CMV DNA	-	Urine	0	0	0
181	CMV DNA	-	Urine	1	0	0
184	CMV DNA	-	Urine	1	0	0
186	CMV DNA	-	Urine	1	0	0
187	CMV DNA	-	Urine	0	0	0
190	CMV DNA	-	Urine	0	0	0
191	CMV DNA	-	Urine	1	0	0
192	CMV DNA	-	Urine	0	0	0
193	CMV DNA	-	Urine	0	0	0
195	CMV DNA	-	Urine	1	0	0
196	CMV DNA	-	Urine	0	0	0
197	CMV DNA	-	Urine	0	0	0
198	CMV DNA	-	Urine	1	0	0
200	CMV DNA	-	Urine	1	0	0
201	CMV DNA	-	Urine	1	0	0
202	CMV DNA	-	Urine	1	0	0
204	CMV DNA	-	Urine	0	0	0
206	CMV DNA	-	Urine	0	0	0
208	CMV DNA	-	Urine	1	0	0
209	CMV DNA	+ 2660	Urine	0	1	0
215	CMV DNA	-	Urine	0	0	0
217	CMV DNA	-	Urine	1	0	0
218	CMV DNA	-	Urine	0	0	0
219	CMV DNA	-	Urine	0	0	0
220	CMV DNA	-	Urine	0	0	0
221	CMV DNA	-	Urine	0	0	0
222	CMV DNA	-	Urine	0	0	0
224	CMV DNA	-	Urine	0	0	0
225	CMV DNA	-	Urine	1	0	0
228	CMV DNA	-	Urine	1	0	0
229	CMV DNA	+ 842	Urine	1	1	0
230	CMV DNA	-	Urine	1	0	0
231	CMV DNA	-	Urine	0	0	0
233	CMV DNA	-	Urine	0	0	0
234	CMV DNA	-	Urine	1	0	0
235	CMV DNA	-	Urine	0	0	0
236	CMV DNA	-	Urine	1	0	0
240	CMV DNA	-	Urine	1	0	0
243	CMV DNA	-	Urine	0	0	0
244	CMV DNA	-	Urine	1	0	0
245	CMV DNA	-	Urine	1	0	0
246	CMV DNA	-	Urine	0	0	0
247	CMV DNA	-	Urine	0	0	0
248	CMV DNA	-	Urine	1	0	0
250	CMV DNA	-	Urine	1	0	0
251	CMV DNA	-	Urine	1	0	0
254	CMV DNA	-	Urine	1	0	0
256	CMV DNA	-	Urine	1	0	0
257	CMV DNA	-	Urine	0	0	0
258	CMV DNA	-	Urine	1	0	0
260	CMV DNA	-	Urine	0	0	0
262	CMV DNA	-	Urine	0	0	0
265	CMV DNA	-	Urine	1	0	0
266	CMV DNA	-	Urine	1	0	0
267	CMV DNA	-	Urine	1	0	0
268	CMV DNA	+ 549	Urine	1	1	0
271	CMV DNA	-	Urine	1	0	0
274	CMV DNA	-	Urine	0	0	0
276	CMV DNA	-	Urine	0	0	0
278	CMV DNA	-	Urine	0	0	0
280	CMV DNA	-	Urine	0	0	0
282	CMV DNA	-	Urine	0	0	0
283	CMV DNA	-	Urine	0	0	0
285	CMV DNA	-	Urine	0	0	0
286	CMV DNA	-	Urine	1	0	0
288	CMV DNA	-	Urine	0	0	0
289	CMV DNA	-	Urine	0	0	0
290	CMV DNA	+ 3710	Urine	1	1	0
292	CMV DNA	-	Urine	1	0	0
293	CMV DNA	-	Urine	1	0	0
294	CMV DNA	-	Urine	0	0	0
296	CMV DNA	-	Urine	1	0	0
297	CMV DNA	-	Urine	0	0	0
298	CMV DNA	-	Urine	0	0	0
299	CMV DNA	-	Urine	0	0	0
300	CMV DNA	-	Urine	0	0	0
301	CMV DNA	-	Urine	1	0	0
303	CMV DNA	-	Urine	1	0	0
304	CMV DNA	-	Urine	0	0	0
305	CMV DNA	-	Urine	0	0	0
307	CMV DNA	-	Urine	0	0	0
308	CMV DNA	-	Urine	0	0	0
309	CMV DNA	-	Urine	1	0	0
311	CMV DNA	-	Urine	0	0	0
312	CMV DNA	-	Urine	0	0	0
314	CMV DNA	-	Urine	0	0	0
315	CMV DNA	-	Urine	0	0	0
316	CMV DNA	-	Urine	0	0	0
319	CMV DNA	-	Urine	0	0	0
320	CMV DNA	-	Urine	1	0	0
321	CMV DNA	-	Urine	0	0	0
322	CMV DNA	-	Urine	0	0	0
324	CMV DNA	-	Urine	0	0	0
325	CMV DNA	-	Urine	0	0	0
328	CMV DNA	-	Urine	0	0	0
329	CMV DNA	-	Urine	0	0	0
330	CMV DNA	-	Urine	0	0	0
331	CMV DNA	-	Urine	0	0	0
333	CMV DNA	-	Urine	1	0	0
334	CMV DNA	-	Urine	0	0	0
335	CMV DNA	-	Urine	0	0	0
339	CMV DNA	-	Urine	1	0	0
340	CMV DNA	-	Urine	0	0	0
341	CMV DNA	-	Urine	0	0	0
342	CMV DNA	-	Urine	0	0	0
343	CMV DNA	-	Urine	0	0	0
344	CMV DNA	+ 1260	Urine	1	1	0
345	CMV DNA	-	Urine	1	0	0
346	CMV DNA	-	Urine	0	0	0
348	CMV DNA	-	Urine	0	0	0
349	CMV DNA	-	Urine	0	0	0
350	CMV DNA	-	Urine	0	0	0
351	CMV DNA	-	Urine	1	0	0
352	CMV DNA	-	Urine	0	0	0
353	CMV DNA	-	Urine	1	0	0
354	CMV DNA	-	Urine	0	0	0
355	CMV DNA	-	Urine	0	0	0
358	CMV DNA	-	Urine	0	0	0
359	CMV DNA	-	Urine	0	0	0
360	CMV DNA	-	Urine	0	0	0
361	CMV DNA	-	Urine	0	0	0
362	CMV DNA	-	Urine	1	0	0
365	CMV DNA	-	Urine	0	0	0
366	CMV DNA	-	Urine	0	0	0
367	CMV DNA	-	Urine	0	0	0
368	CMV DNA	-	Urine	0	0	0
370	CMV DNA	-	Urine	0	0	0
371	CMV DNA	-	Urine	0	0	0
372	CMV DNA	-	Urine	0	0	0
373	CMV DNA	-	Urine	0	0	0
374	CMV DNA	-	Urine	0	0	0
375	CMV DNA	-	Urine	0	0	0
376	CMV DNA	-	Urine	0	0	0
377	CMV DNA	-	Urine	1	0	0
378	CMV DNA	-	Urine	1	0	0
380	CMV DNA	-	Urine	0	0	0
383	CMV DNA	-	Urine	0	0	0
384	CMV DNA	-	Urine	0	0	0
387	CMV DNA	-	Urine	0	0	0
388	CMV DNA	-	Urine	0	0	0
390	CMV DNA	-	Urine	0	0	0
391	CMV DNA	-	Urine	0	0	0
392	CMV DNA	-	Urine	0	0	0
393	CMV DNA	-	Urine	1	0	0
395	CMV DNA	-	Urine	0	0	0
396	CMV DNA	-	Urine	0	0	0
398	CMV DNA	-	Urine	0	0	0
400	CMV DNA	-	Urine	1	0	0
401	CMV DNA	-	Urine	0	0	0
402	CMV DNA	-	Urine	0	0	0
403	CMV DNA	-	Urine	1	0	0
404	CMV DNA	-	Urine	0	0	0
405	CMV DNA	-	Urine	0	0	0
406	CMV DNA	-	Urine	0	0	0
407	CMV DNA	-	Urine	0	0	0
409	CMV DNA	-	Urine	0	0	0
410	CMV DNA	-	Urine	0	0	0
411	CMV DNA	-	Urine	1	0	0
412	CMV DNA	-	Urine	1	0	0
413	CMV DNA	-	Urine	1	0	0
415	CMV DNA	-	Urine	0	0	0
416	CMV DNA	-	Urine	0	0	0
417	CMV DNA	-	Urine	1	0	0
418	CMV DNA	-	Urine	1	0	0
419	CMV DNA	-	Urine	0	0	0
420	CMV DNA	-	Urine	0	0	0
421	CMV DNA	-	Urine	0	0	0
422	CMV DNA	-	Urine	0	0	0
424	CMV DNA	-	Urine	0	0	0
425	CMV DNA	-	Urine	1	0	0
427	CMV DNA	-	Urine	0	0	0
428	CMV DNA	-	Urine	0	0	0
429	CMV DNA	-	Urine	0	0	0
431	CMV DNA	-	Urine	0	0	0
432	CMV DNA	-	Urine	0	0	0
434	CMV DNA	-	Urine	1	0	0
436	CMV DNA	-	Urine	0	0	0
437	CMV DNA	-	Urine	0	0	0
438	CMV DNA	-	Urine	0	0	0
439	CMV DNA	-	Urine	0	0	0
441	CMV DNA	-	Urine	0	0	0
442	CMV DNA	-	Urine	1	0	0
444	CMV DNA	-	Urine	0	0	0
445	CMV DNA	-	Urine	0	0	0
448	CMV DNA	-	Urine	0	0	0
449	CMV DNA	-	Urine	0	0	0
450	CMV DNA	-	Urine	0	0	0
451	CMV DNA	-	Urine	1	0	0
453	CMV DNA	-	Urine	0	0	0
455	CMV DNA	-	Urine	0	0	0
457	CMV DNA	-	Urine	0	0	0
459	CMV DNA	-	Urine	0	0	0
460	CMV DNA	-	Urine	1	0	0
461	CMV DNA	-	Urine	0	0	0
463	CMV DNA	-	Urine	0	0	0
464	CMV DNA	-	Urine	1	0	0
465	CMV DNA	-	Urine	0	0	0
466	CMV DNA	-	Urine	0	0	0
468	CMV DNA	-	Urine	0	0	0
469	CMV DNA	-	Urine	0	0	0
470	CMV DNA	-	Urine	0	0	0
473	CMV DNA	-	Urine	1	0	0
474	CMV DNA	-	Urine	0	0	0
476	CMV DNA	-	Urine	0	0	0
477	CMV DNA	-	Urine	0	0	0
478	CMV DNA	-	Urine	0	0	0
482	CMV DNA	-	Urine	0	0	0
483	CMV DNA	-	Urine	0	0	0
484	CMV DNA	-	Urine	0	0	0
486	CMV DNA	-	Urine	1	0	0
488	CMV DNA	-	Urine	0	0	0
489	CMV DNA	-	Urine	0	0	0
491	CMV DNA	-	Urine	1	0	0
492	CMV DNA	-	Urine	0	0	0
493	CMV DNA	-	Urine	0	0	0
494	CMV DNA	-	Urine	0	0	0
495	CMV DNA	-	Urine	0	0	0
497	CMV DNA	-	Urine	0	0	0
499	CMV DNA	-	Urine	0	0	0
501	CMV DNA	-	Urine	1	0	0
502	CMV DNA	-	Urine	0	0	0
504	CMV DNA	-	Urine	0	0	0
505	CMV DNA	-	Urine	0	0	0
508	CMV DNA	-	Urine	0	0	0
509	CMV DNA	-	Urine	0	0	0
510	CMV DNA	-	Urine	0	0	0
511	CMV DNA	-	Urine	0	0	0
512	CMV DNA	-	Urine	0	0	0
513	CMV DNA	-	Urine	0	0	0
514	CMV DNA	-	Urine	0	0	0
515	CMV DNA	-	Urine	0	0	0
516	CMV DNA	+ 4360	Urine	1	1	0
517	CMV DNA	-	Urine	0	0	0
519	CMV DNA	-	Urine	1	0	0
520	CMV DNA	-	Urine	0	0	0
521	CMV DNA	-	Urine	0	0	0
522	CMV DNA	+ 11600	Urine	1	1	0
523	CMV DNA	-	Urine	0	0	0
524	CMV DNA	-	Urine	0	0	0
525	CMV DNA	-	Urine	0	0	0
526	CMV DNA	-	Urine	0	0	0
528	CMV DNA	-	Urine	1	0	0
529	CMV DNA	-	Urine	1	0	0
530	CMV DNA	-	Urine	0	0	0
531	CMV DNA	-	Urine	0	0	0
532	CMV DNA	-	Urine	0	0	0
533	CMV DNA	-	Urine	1	0	0
534	CMV DNA	-	Urine	0	0	0
535	CMV DNA	-	Urine	0	0	0
537	CMV DNA	-	Urine	1	0	0
538	CMV DNA	-	Urine	0	0	0
539	CMV DNA	-	Urine	1	0	0
540	CMV DNA	-	Urine	0	0	0
542	CMV DNA	-	Urine	0	0	0
543	CMV DNA	-	Urine	1	0	0
544	CMV DNA	-	Urine	1	0	0
546	CMV DNA	-	Urine	0	0	0
547	CMV DNA	-	Urine	0	0	0
549	CMV DNA	-	Urine	0	0	0
554	CMV DNA	-	Urine	0	0	0
556	CMV DNA	-	Urine	1	0	0
560	CMV DNA	-	Urine	0	0	0
561	CMV DNA	-	Urine	0	0	0
562	CMV DNA	-	Urine	0	0	0
563	CMV DNA	-	Urine	0	0	0
564	CMV DNA	-	Urine	1	0	0
566	CMV DNA	+ 17100	Urine	0	1	0
567	CMV DNA	-	Urine	0	0	0
569	CMV DNA	-	Urine	0	0	0
570	CMV DNA	-	Urine	0	0	0
574	CMV DNA	-	Urine	1	0	0
576	CMV DNA	-	Urine	0	0	0
577	CMV DNA	-	Urine	0	0	0
578	CMV DNA	-	Urine	0	0	0
579	CMV DNA	-	Urine	0	0	0
582	CMV DNA	-	Urine	0	0	0
583	CMV DNA	-	Urine	1	0	0
586	CMV DNA	-	Urine	1	0	0
588	CMV DNA	-	Urine	0	0	0
589	CMV DNA	-	Urine	0	0	0
590	CMV DNA	-	Urine	0	0	0
591	CMV DNA	-	Urine	0	0	0
594	CMV DNA	-	Urine	0	0	0
595	CMV DNA	-	Urine	0	0	0
599	CMV DNA	-	Urine	0	0	0
601	CMV DNA	-	Urine	0	0	0
602	CMV DNA	-	Urine	1	0	0
605	CMV DNA	-	Urine	0	0	0
606	CMV DNA	-	Urine	0	0	0
607	CMV DNA	-	Urine	0	0	0
608	CMV DNA	-	Urine	0	0	0
609	CMV DNA	-	Urine	0	0	0
610	CMV DNA	-	Urine	0	0	0
611	CMV DNA	-	Urine	0	0	0
612	CMV DNA	-	Urine	0	0	0
614	CMV DNA	-	Urine	0	0	0
615	CMV DNA	-	Urine	0	0	0
616	CMV DNA	-	Urine	0	0	0
618	CMV DNA	-	Urine	0	0	0
619	CMV DNA	-	Urine	0	0	0
620	CMV DNA	-	Urine	0	0	0
621	CMV DNA	-	Urine	0	0	0
622	CMV DNA	-	Urine	0	0	0
623	CMV DNA	-	Urine	0	0	0
626	CMV DNA	+ 544	Urine	0	1	0
627	CMV DNA	-	Urine	0	0	0
628	CMV DNA	-	Urine	0	0	0
630	CMV DNA	-	Urine	0	0	0
631	CMV DNA	-	Urine	0	0	0
632	CMV DNA	-	Urine	0	0	0
633	CMV DNA	-	Urine	0	0	0
634	CMV DNA	-	Urine	0	0	0
635	CMV DNA	-	Urine	1	0	0
636	CMV DNA	-	Urine	0	0	0
639	CMV DNA	+ 501	Urine	1	1	0
640	CMV DNA	-	Urine	0	0	0
641	CMV DNA	-	Urine	0	0	0
643	CMV DNA	-	Urine	0	0	0
644	CMV DNA	-	Urine	0	0	0
647	CMV DNA	-	Urine	0	0	0
648	CMV DNA	-	Urine	0	0	0
649	CMV DNA	-	Urine	0	0	0
650	CMV DNA	-	Urine	0	0	0
651	CMV DNA	-	Urine	0	0	0
653	CMV DNA	-	Urine	0	0	0
654	CMV DNA	-	Urine	0	0	0
655	CMV DNA	-	Urine	0	0	0
657	CMV DNA	-	Urine	0	0	0
658	CMV DNA	-	Urine	1	0	0
659	CMV DNA	-	Urine	1	0	0
660	CMV DNA	-	Urine	0	0	0
661	CMV DNA	-	Urine	0	0	0
662	CMV DNA	-	Urine	1	0	0
663	CMV DNA	-	Urine	0	0	0
664	CMV DNA	-	Urine	0	0	0
665	CMV DNA	-	Urine	0	0	0
666	CMV DNA	-	Urine	0	0	0
668	CMV DNA	-	Urine	0	0	0
670	CMV DNA	-	Urine	0	0	0
671	CMV DNA	-	Urine	0	0	0
674	CMV DNA	-	Urine	0	0	0
675	CMV DNA	-	Urine	0	0	0
676	CMV DNA	-	Urine	0	0	0
678	CMV DNA	-	Urine	0	0	0
679	CMV DNA	-	Urine	0	0	0
680	CMV DNA	-	Urine	0	0	0
681	CMV DNA	-	Urine	0	0	0
682	CMV DNA	-	Urine	1	0	0
683	CMV DNA	-	Urine	0	0	0
685	CMV DNA	-	Urine	0	0	0
686	CMV DNA	-	Urine	0	0	0
687	CMV DNA	-	Urine	0	0	0
688	CMV DNA	-	Urine	1	0	0
689	CMV DNA	-	Urine	0	0	0
692	CMV DNA	-	Urine	0	0	0
693	CMV DNA	-	Urine	0	0	0
694	CMV DNA	-	Urine	1	0	0
695	CMV DNA	+ 721	Urine	1	1	0
696	CMV DNA	-	Urine	0	0	0
697	CMV DNA	-	Urine	1	0	0
698	CMV DNA	-	Urine	0	0	0
701	CMV DNA	-	Urine	0	0	0
703	CMV DNA	-	Urine	0	0	0
705	CMV DNA	-	Urine	0	0	0
706	CMV DNA	-	Urine	0	0	0
709	CMV DNA	-	Urine	0	0	0
710	CMV DNA	-	Urine	0	0	0
713	CMV DNA	-	Urine	0	0	0
714	CMV DNA	-	Urine	0	0	0
716	CMV DNA	-	Urine	1	0	0
717	CMV DNA	-	Urine	0	0	0
718	CMV DNA	-	Urine	0	0	0
719	CMV DNA	-	Urine	0	0	0
720	CMV DNA	-	Urine	1	0	0
721	CMV DNA	-	Urine	0	0	0
722	CMV DNA	-	Urine	0	0	0
723	CMV DNA	-	Urine	0	0	0
724	CMV DNA	-	Urine	0	0	0
729	CMV DNA	-	Urine	0	0	0
730	CMV DNA	-	Urine	0	0	0
731	CMV DNA	-	Urine	0	0	0
733	CMV DNA	-	Urine	0	0	0
734	CMV DNA	-	Urine	1	0	0
735	CMV DNA	-	Urine	0	0	0
737	CMV DNA	-	Urine	0	0	0
739	CMV DNA	-	Urine	0	0	0
740	CMV DNA	-	Urine	0	0	0
741	CMV DNA	-	Urine	0	0	0
742	CMV DNA	-	Urine	0	0	0
746	CMV DNA	-	Urine	1	0	0
752	CMV DNA	-	Urine	0	0	0
753	CMV DNA	-	Urine	0	0	0
754	CMV DNA	-	Urine	1	0	0
755	CMV DNA	-	Urine	0	0	0
756	CMV DNA	-	Urine	0	0	0
757	CMV DNA	-	Urine	0	0	0
758	CMV DNA	-	Urine	1	0	0
759	CMV DNA	-	Urine	1	0	0
760	CMV DNA	-	Urine	0	0	0
761	CMV DNA	+ 3320	Urine	1	1	0
762	CMV DNA	-	Urine	0	0	0
763	CMV DNA	-	Urine	1	0	0
765	CMV DNA	-	Urine	1	0	0
767	CMV DNA	-	Urine	1	0	0
769	CMV DNA	-	Urine	0	0	0
770	CMV DNA	-	Urine	0	0	0
771	CMV DNA	-	Urine	1	0	0
772	CMV DNA	-	Urine	0	0	0
773	CMV DNA	-	Urine	0	0	0
774	CMV DNA	-	Urine	1	0	0
776	CMV DNA	-	Urine	0	0	0
777	CMV DNA	-	Urine	1	0	0
779	CMV DNA	-	Urine	0	0	0
780	CMV DNA	-	Urine	1	0	0
782	CMV DNA	-	Urine	1	0	0
783	CMV DNA	-	Urine	0	0	0
786	CMV DNA	-	Urine	0	0	0
787	CMV DNA	-	Urine	1	0	0
788	CMV DNA	-	Urine	0	0	0
789	CMV DNA	-	Urine	0	0	0
791	CMV DNA	-	Urine	1	0	0
792	CMV DNA	-	Urine	1	0	0
795	CMV DNA	-	Urine	1	0	0
799	CMV DNA	-	Urine	0	0	0
800	CMV DNA	-	Urine	1	0	0
804	CMV DNA	-	Urine	0	0	0
805	CMV DNA	-	Urine	0	0	0
806	CMV DNA	-	Urine	0	0	0
807	CMV DNA	-	Urine	1	0	0
808	CMV DNA	-	Urine	0	0	0
810	CMV DNA	-	Urine	1	0	0
811	CMV DNA	+ 501	Urine	1	1	0
812	CMV DNA	-	Urine	0	0	0
813	CMV DNA	-	Urine	0	0	0
814	CMV DNA	-	Urine	0	0	0
815	CMV DNA	-	Urine	0	0	0
816	CMV DNA	-	Urine	0	0	0
817	CMV DNA	-	Urine	1	0	0
819	CMV DNA	-	Urine	0	0	0
820	CMV DNA	-	Urine	1	0	0
821	CMV DNA	-	Urine	0	0	0
822	CMV DNA	+ 2800	Urine	1	1	0
823	CMV DNA	-	Urine	0	0	0
825	CMV DNA	-	Urine	0	0	0
827	CMV DNA	-	Urine	0	0	0
828	CMV DNA	-	Urine	0	0	0
829	CMV DNA	-	Urine	0	0	0
832	CMV DNA	-	Urine	0	0	0
833	CMV DNA	-	Urine	1	0	0
836	CMV DNA	-	Urine	0	0	0
839	CMV DNA	-	Urine	0	0	0
841	CMV DNA	-	Urine	0	0	0
842	CMV DNA	-	Urine	0	0	0
843	CMV DNA	-	Urine	0	0	0
844	CMV DNA	-	Urine	1	0	0
846	CMV DNA	-	Urine	0	0	0
848	CMV DNA	-	Urine	0	0	0
849	CMV DNA	-	Urine	0	0	0
850	CMV DNA	-	Urine	0	0	0
851	CMV DNA	-	Urine	0	0	0
852	CMV DNA	-	Urine	1	0	0
857	CMV DNA	-	Urine	1	0	0
861	CMV DNA	-	Urine	0	0	0
862	CMV DNA	-	Urine	0	0	0
863	CMV DNA	-	Urine	0	0	0
867	CMV DNA	-	Urine	0	0	0
869	CMV DNA	-	Urine	0	0	0
872	CMV DNA	-	Urine	0	0	0
873	CMV DNA	-	Urine	0	0	0
875	CMV DNA	-	Urine	0	0	0
878	CMV DNA	-	Urine	0	0	0
879	CMV DNA	-	Urine	0	0	0
880	CMV DNA	-	Urine	1	0	0
882	CMV DNA	-	Urine	0	0	0
883	CMV DNA	-	Urine	0	0	0
884	CMV DNA	-	Urine	1	0	0
885	CMV DNA	-	Urine	0	0	0
886	CMV DNA	+ 1430	Urine	0	1	0
888	CMV DNA	-	Urine	1	0	0
889	CMV DNA	-	Urine	0	0	0
890	CMV DNA	-	Urine	1	0	0
891	CMV DNA	-	Urine	0	0	0
892	CMV DNA	-	Urine	0	0	0
893	CMV DNA	-	Urine	0	0	0
894	CMV DNA	-	Urine	0	0	0
895	CMV DNA	-	Urine	0	0	0
896	CMV DNA	-	Urine	0	0	0
897	CMV DNA	-	Urine	1	0	0
898	CMV DNA	-	Urine	1	0	0
900	CMV DNA	-	Urine	0	0	0
902	CMV DNA	-	Urine	0	0	0
903	CMV DNA	-	Urine	0	0	0
904	CMV DNA	-	Urine	0	0	0
905	CMV DNA	+ 501	Urine	1	1	0
906	CMV DNA	-	Urine	1	0	0
907	CMV DNA	-	Urine	1	0	0
910	CMV DNA	-	Urine	0	0	0
911	CMV DNA	-	Urine	0	0	0
912	CMV DNA	-	Urine	1	0	0
913	CMV DNA	-	Urine	0	0	0
914	CMV DNA	-	Urine	0	0	0
916	CMV DNA	-	Urine	0	0	0
917	CMV DNA	-	Urine	0	0	0
919	CMV DNA	-	Urine	1	0	0
920	CMV DNA	-	Urine	0	0	0
921	CMV DNA	-	Urine	0	0	0
922	CMV DNA	-	Urine	1	0	0
924	CMV DNA	-	Urine	0	0	0
928	CMV DNA	-	Urine	0	0	0
929	CMV DNA	-	Urine	1	0	0
930	CMV DNA	-	Urine	1	0	0
931	CMV DNA	-	Urine	0	0	0
933	CMV DNA	-	Urine	0	0	0
934	CMV DNA	-	Urine	1	0	0
935	CMV DNA	-	Urine	0	0	0
936	CMV DNA	-	Urine	0	0	0
937	CMV DNA	-	Urine	1	0	0
938	CMV DNA	-	Urine	0	0	0
939	CMV DNA	-	Urine	0	0	0
940	CMV DNA	-	Urine	0	0	0
941	CMV DNA	-	Urine	0	0	0
942	CMV DNA	-	Urine	0	0	0
943	CMV DNA	-	Urine	0	0	0
944	CMV DNA	-	Urine	0	0	0
945	CMV DNA	-	Urine	0	0	0
946	CMV DNA	-	Urine	1	0	0
947	CMV DNA	-	Urine	0	0	0
949	CMV DNA	-	Urine	1	0	0
950	CMV DNA	-	Urine	1	0	0
951	CMV DNA	-	Urine	0	0	0
952	CMV DNA	-	Urine	1	0	0
953	CMV DNA	-	Urine	0	0	0
954	CMV DNA	-	Urine	1	0	0
955	CMV DNA	-	Urine	0	0	0
956	CMV DNA	-	Urine	0	0	0
957	CMV DNA	-	Urine	0	0	0
958	CMV DNA	-	Urine	0	0	0
959	CMV DNA	-	Urine	0	0	0
960	CMV DNA	-	Urine	0	0	0
961	CMV DNA	-	Urine	0	0	0
962	CMV DNA	-	Urine	0	0	0
963	CMV DNA	-	Urine	0	0	0
964	CMV DNA	-	Urine	0	0	0
965	CMV DNA	-	Urine	0	0	0
968	CMV DNA	-	Urine	1	0	0
969	CMV DNA	-	Urine	1	0	0
970	CMV DNA	-	Urine	0	0	0
971	CMV DNA	-	Urine	0	0	0
973	CMV DNA	-	Urine	0	0	0
974	CMV DNA	-	Urine	0	0	0
975	CMV DNA	-	Urine	0	0	0
976	CMV DNA	-	Urine	1	0	0
977	CMV DNA	-	Urine	0	0	0
978	CMV DNA	-	Urine	0	0	0
979	CMV DNA	-	Urine	1	0	0
980	CMV DNA	-	Urine	1	0	0
981	CMV DNA	-	Urine	0	0	0
982	CMV DNA	-	Urine	0	0	0
983	CMV DNA	-	Urine	0	0	0
984	CMV DNA	-	Urine	0	0	0
985	CMV DNA	-	Urine	0	0	0
986	CMV DNA	-	Urine	0	0	0
987	CMV DNA	-	Urine	1	0	0
988	CMV DNA	-	Urine	0	0	0
989	CMV DNA	-	Urine	0	0	0
990	CMV DNA	-	Urine	0	0	0
991	CMV DNA	-	Urine	0	0	0
993	CMV DNA	-	Urine	0	0	0
994	CMV DNA	-	Urine	1	0	0
995	CMV DNA	-	Urine	0	0	0
996	CMV DNA	-	Urine	1	0	0
997	CMV DNA	-	Urine	0	0	0
998	CMV DNA	-	Urine	0	0	0
999	CMV DNA	-	Urine	0	0	0
1000	CMV DNA	-	Urine	1	0	0
1001	CMV DNA	-	Urine	1	0	0
1002	CMV DNA	-	Urine	1	0	0
1003	CMV DNA	-	Urine	1	0	0
1004	CMV DNA	-	Urine	0	0	0
1005	CMV DNA	-	Urine	0	0	0
1006	CMV DNA	-	Urine	0	0	0
1008	CMV DNA	-	Urine	0	0	0
1009	CMV DNA	-	Urine	0	0	0
1010	CMV DNA	-	Urine	0	0	0
1011	CMV DNA	-	Urine	1	0	0
1012	CMV DNA	-	Urine	0	0	0
1013	CMV DNA	-	Urine	0	0	0
1015	CMV DNA	-	Urine	0	0	0
1016	CMV DNA	-	Urine	0	0	0
1017	CMV DNA	-	Urine	0	0	0
1018	CMV DNA	-	Urine	0	0	0
1020	CMV DNA	-	Urine	0	0	0
1022	CMV DNA	-	Urine	0	0	0
1024	CMV DNA	-	Urine	0	0	0
1025	CMV DNA	-	Urine	1	0	0
1026	CMV DNA	+ 2910	Urine	1	1	0
1028	CMV DNA	-	Urine	0	0	0
1029	CMV DNA	-	Urine	0	0	0
1030	CMV DNA	-	Urine	0	0	0
1034	CMV DNA	-	Urine	0	0	0
1035	CMV DNA	-	Urine	0	0	0
1036	CMV DNA	-	Urine	1	0	0
1037	CMV DNA	-	Urine	0	0	0
1038	CMV DNA	-	Urine	0	0	0
1039	CMV DNA	-	Urine	0	0	0
1040	CMV DNA	-	Urine	0	0	0
1041	CMV DNA	-	Urine	0	0	0
1043	CMV DNA	-	Urine	0	0	0
1044	CMV DNA	-	Urine	1	0	0
1045	CMV DNA	-	Urine	1	0	0
1046	CMV DNA	-	Urine	1	0	0
1047	CMV DNA	-	Urine	0	0	0
1049	CMV DNA	-	Urine	0	0	0
1050	CMV DNA	-	Urine	0	0	0
1051	CMV DNA	-	Urine	0	0	0
1052	CMV DNA	-	Urine	0	0	0
1054	CMV DNA	-	Urine	0	0	0
1055	CMV DNA	-	Urine	0	0	0
1056	CMV DNA	-	Urine	1	0	0
1057	CMV DNA	-	Urine	0	0	0
1058	CMV DNA	-	Urine	1	0	0
1059	CMV DNA	-	Urine	0	0	0
1060	CMV DNA	-	Urine	0	0	0
1061	CMV DNA	-	Urine	0	0	0
1062	CMV DNA	-	Urine	0	0	0
1063	CMV DNA	-	Urine	0	0	0
1065	CMV DNA	-	Urine	0	0	0
1066	CMV DNA	-	Urine	0	0	0
1067	CMV DNA	-	Urine	0	0	0
1068	CMV DNA	-	Urine	1	0	0
1069	CMV DNA	-	Urine	0	0	0
1070	CMV DNA	-	Urine	0	0	0
1071	CMV DNA	-	Urine	0	0	0
1072	CMV DNA	-	Urine	0	0	0
1073	CMV DNA	-	Urine	0	0	0
1074	CMV DNA	-	Urine	0	0	0
1075	CMV DNA	-	Urine	0	0	0
1076	CMV DNA	-	Urine	0	0	0
1078	CMV DNA	-	Urine	0	0	0
1079	CMV DNA	-	Urine	0	0	0
1080	CMV DNA	-	Urine	0	0	0
1081	CMV DNA	-	Urine	0	0	0
1082	CMV DNA	-	Urine	0	0	0
1083	CMV DNA	-	Urine	1	0	0
1084	CMV DNA	-	Urine	0	0	0
1085	CMV DNA	-	Urine	0	0	0
1086	CMV DNA	-	Urine	0	0	0
1087	CMV DNA	-	Urine	0	0	0
1088	CMV DNA	-	Urine	0	0	0
1089	CMV DNA	-	Urine	0	0	0
1090	CMV DNA	-	Urine	0	0	0
1091	CMV DNA	-	Urine	0	0	0
1092	CMV DNA	-	Urine	0	0	0
1093	CMV DNA	-	Urine	0	0	0
1094	CMV DNA	-	Urine	0	0	0
1095	CMV DNA	+ 723	Urine	0	1	0
1096	CMV DNA	-	Urine	0	0	0
1097	CMV DNA	-	Urine	0	0	0
1098	CMV DNA	-	Urine	0	0	0
1099	CMV DNA	-	Urine	0	0	0
1100	CMV DNA	-	Urine	0	0	0
1101	CMV DNA	-	Urine	0	0	0
1102	CMV DNA	-	Urine	0	0	0
1104	CMV DNA	-	Urine	0	0	0
1105	CMV DNA	-	Urine	0	0	0
1106	CMV DNA	-	Urine	0	0	0
1107	CMV DNA	-	Urine	0	0	0
1108	CMV DNA	-	Urine	1	0	0
1109	CMV DNA	-	Urine	1	0	0
1110	CMV DNA	-	Urine	0	0	0
1111	CMV DNA	-	Urine	0	0	0
1113	CMV DNA	-	Urine	0	0	0
1114	CMV DNA	-	Urine	0	0	0
1115	CMV DNA	-	Urine	1	0	0
1116	CMV DNA	-	Urine	1	0	0
1117	CMV DNA	-	Urine	0	0	0
1118	CMV DNA	-	Urine	0	0	0
1119	CMV DNA	-	Urine	0	0	0
1120	CMV DNA	-	Urine	0	0	0
1121	CMV DNA	-	Urine	0	0	0
1122	CMV DNA	-	Urine	0	0	0
1123	CMV DNA	-	Urine	0	0	0
1124	CMV DNA	-	Urine	0	0	0
1125	CMV DNA	-	Urine	0	0	0
1126	CMV DNA	-	Urine	0	0	0
1127	CMV DNA	-	Urine	0	0	0
1128	CMV DNA	-	Urine	0	0	0
1130	CMV DNA	-	Urine	0	0	0
1131	CMV DNA	-	Urine	0	0	0
1132	CMV DNA	-	Urine	0	0	0
1133	CMV DNA	-	Urine	0	0	0
1135	CMV DNA	-	Urine	0	0	0
1136	CMV DNA	-	Urine	0	0	0
1137	CMV DNA	-	Urine	0	0	0
1138	CMV DNA	-	Urine	0	0	0
1139	CMV DNA	-	Urine	0	0	0
1140	CMV DNA	-	Urine	0	0	0
1141	CMV DNA	-	Urine	1	0	0
1143	CMV DNA	-	Urine	1	0	0
1144	CMV DNA	-	Urine	0	0	0
1145	CMV DNA	-	Urine	0	0	0
1146	CMV DNA	-	Urine	0	0	0
1147	CMV DNA	-	Urine	0	0	0
1148	CMV DNA	-	Urine	0	0	0
1149	CMV DNA	-	Urine	0	0	0
1150	CMV DNA	-	Urine	0	0	0
1151	CMV DNA	-	Urine	0	0	0
1152	CMV DNA	-	Urine	0	0	0
1153	CMV DNA	-	Urine	0	0	0
1154	CMV DNA	-	Urine	0	0	0
1155	CMV DNA	-	Urine	0	0	0
1156	CMV DNA	-	Urine	0	0	0
1158	CMV DNA	-	Urine	0	0	0
1159	CMV DNA	-	Urine	0	0	0
1160	CMV DNA	-	Urine	0	0	0
1161	CMV DNA	-	Urine	0	0	0
1162	CMV DNA	+ 698	Urine	0	1	0
1163	CMV DNA	-	Urine	0	0	0
1164	CMV DNA	-	Urine	0	0	0
1166	CMV DNA	-	Urine	0	0	0
1167	CMV DNA	-	Urine	0	0	0
1168	CMV DNA	-	Urine	0	0	0
1169	CMV DNA	-	Urine	0	0	0
1170	CMV DNA	-	Urine	0	0	0
1171	CMV DNA	-	Urine	0	0	0
1172	CMV DNA	-	Urine	0	0	0
1173	CMV DNA	-	Urine	0	0	0
1174	CMV DNA	-	Urine	1	0	0
1175	CMV DNA	-	Urine	0	0	0
1176	CMV DNA	-	Urine	0	0	0
1177	CMV DNA	-	Urine	0	0	0
1178	CMV DNA	-	Urine	0	0	0
1179	CMV DNA	-	Urine	1	0	0
1180	CMV DNA	-	Urine	0	0	0
1181	CMV DNA	-	Urine	0	0	0
1182	CMV DNA	-	Urine	1	0	0
1183	CMV DNA	-	Urine	0	0	0
1184	CMV DNA	-	Urine	0	0	0
1185	CMV DNA	+ 4430	Urine	1	1	0
1186	CMV DNA	-	Urine	0	0	0
1187	CMV DNA	-	Urine	0	0	0
1188	CMV DNA	-	Urine	0	0	0
1189	CMV DNA	-	Urine	0	0	0
1190	CMV DNA	-	Urine	0	0	0
1191	CMV DNA	-	Urine	0	0	0
1192	CMV DNA	-	Urine	0	0	0
1193	CMV DNA	-	Urine	0	0	0
1194	CMV DNA	-	Urine	0	0	0
1195	CMV DNA	-	Urine	0	0	0
1196	CMV DNA	-	Urine	0	0	0
1197	CMV DNA	+ 501	Urine	0	1	0
1198	CMV DNA	-	Urine	1	0	0
1199	CMV DNA	-	Urine	0	0	0
1200	CMV DNA	-	Urine	0	0	0
1201	CMV DNA	-	Urine	0	0	0
1202	CMV DNA	-	Urine	0	0	0
1203	CMV DNA	-	Urine	0	0	0
1205	CMV DNA	-	Urine	0	0	0
1206	CMV DNA	-	Urine	0	0	0
1207	CMV DNA	-	Urine	0	0	0
1208	CMV DNA	-	Urine	0	0	0
1209	CMV DNA	-	Urine	0	0	0
1210	CMV DNA	-	Urine	0	0	0
1211	CMV DNA	-	Urine	0	0	0
1212	CMV DNA	-	Urine	0	0	0
1213	CMV DNA	-	Urine	0	0	0
1214	CMV DNA	-	Urine	0	0	0
1215	CMV DNA	-	Urine	0	0	0
1216	CMV DNA	-	Urine	0	0	0
1217	CMV DNA	-	Urine	1	0	0
1218	CMV DNA	-	Urine	0	0	0
1219	CMV DNA	-	Urine	0	0	0
1220	CMV DNA	-	Urine	0	0	0
1221	CMV DNA	-	Urine	0	0	0
1222	CMV DNA	-	Urine	0	0	0
1223	CMV DNA	-	Urine	1	0	0
1224	CMV DNA	-	Urine	0	0	0
1226	CMV DNA	-	Urine	0	0	0
1227	CMV DNA	-	Urine	0	0	0
1229	CMV DNA	-	Urine	0	0	0
1230	CMV DNA	-	Urine	0	0	0
1231	CMV DNA	-	Urine	0	0	0
1232	CMV DNA	-	Urine	0	0	0
1233	CMV DNA	-	Urine	0	0	0
1234	CMV DNA	-	Urine	0	0	0
1235	CMV DNA	-	Urine	0	0	0
1236	CMV DNA	-	Urine	0	0	0
1237	CMV DNA	-	Urine	0	0	0
1238	CMV DNA	-	Urine	0	0	0
1239	CMV DNA	-	Urine	0	0	0
1240	CMV DNA	-	Urine	0	0	0
1241	CMV DNA	-	Urine	0	0	0
1242	CMV DNA	-	Urine	0	0	0
1243	CMV DNA	-	Urine	0	0	0
1244	CMV DNA	-	Urine	0	0	0
1245	CMV DNA	-	Urine	0	0	0
1246	CMV DNA	-	Urine	0	0	0
1247	CMV DNA	-	Urine	0	0	0
1248	CMV DNA	-	Urine	0	0	0
1249	CMV DNA	-	Urine	0	0	0
1250	CMV DNA	-	Urine	0	0	0
1251	CMV DNA	-	Urine	0	0	0
1252	CMV DNA	-	Urine	0	0	0
1253	CMV DNA	-	Urine	0	0	0
1254	CMV DNA	-	Urine	0	0	0
1255	CMV DNA	-	Urine	0	0	0
1256	CMV DNA	-	Urine	0	0	0
1257	CMV DNA	+ 78800	Urine	0	1	0
1258	CMV DNA	-	Urine	0	0	0
1259	CMV DNA	-	Urine	0	0	0
1260	CMV DNA	-	Urine	0	0	0
1261	CMV DNA	-	Urine	0	0	0
1263	CMV DNA	-	Urine	1	0	0
1264	CMV DNA	-	Urine	0	0	0
1265	CMV DNA	-	Urine	0	0	0
1266	CMV DNA	-	Urine	0	0	0
1267	CMV DNA	-	Urine	1	0	0
1268	CMV DNA	-	Urine	0	0	0
1269	CMV DNA	-	Urine	0	0	0
1270	CMV DNA	-	Urine	0	0	0
1271	CMV DNA	-	Urine	0	0	0
1273	CMV DNA	-	Urine	0	0	0
1274	CMV DNA	-	Urine	0	0	0
1275	CMV DNA	-	Urine	0	0	0
1276	CMV DNA	-	Urine	0	0	0
1277	CMV DNA	-	Urine	0	0	0
1278	CMV DNA	-	Urine	0	0	0
1279	CMV DNA	-	Urine	0	0	0
1281	CMV DNA	-	Urine	0	0	0
1282	CMV DNA	-	Urine	0	0	0
1283	CMV DNA	-	Urine	0	0	0
1284	CMV DNA	-	Urine	0	0	0
1285	CMV DNA	-	Urine	0	0	0
1286	CMV DNA	-	Urine	0	0	0
1287	CMV DNA	-	Urine	0	0	0
1288	CMV DNA	-	Urine	1	0	0
1289	CMV DNA	-	Urine	0	0	0
1290	CMV DNA	-	Urine	0	0	0
1291	CMV DNA	-	Urine	0	0	0
1292	CMV DNA	-	Urine	0	0	0
1293	CMV DNA	-	Urine	0	0	0
1294	CMV DNA	-	Urine	0	0	0
1295	CMV DNA	+ 4180	Urine	0	1	0
1296	CMV DNA	-	Urine	0	0	0
1297	CMV DNA	-	Urine	0	0	0
1298	CMV DNA	+ 4550	Urine	0	1	0
1299	CMV DNA	-	Urine	1	0	0
1300	CMV DNA	-	Urine	0	0	0
1301	CMV DNA	-	Urine	0	0	0
1303	CMV DNA	-	Urine	1	0	0
1304	CMV DNA	-	Urine	0	0	0
1305	CMV DNA	-	Urine	0	0	0
1306	CMV DNA	-	Urine	0	0	0
1307	CMV DNA	-	Urine	0	0	0
1308	CMV DNA	-	Urine	0	0	0
1309	CMV DNA	-	Urine	0	0	0
1310	CMV DNA	-	Urine	0	0	0
1311	CMV DNA	-	Urine	0	0	0
1312	CMV DNA	-	Urine	0	0	0
1313	CMV DNA	-	Urine	0	0	0
1314	CMV DNA	-	Urine	0	0	0
1315	CMV DNA	-	Urine	0	0	0
1316	CMV DNA	-	Urine	0	0	0
1317	CMV DNA	-	Urine	0	0	0
1318	CMV DNA	-	Urine	0	0	0
1319	CMV DNA	-	Urine	0	0	0
1320	CMV DNA	-	Urine	0	0	0
1321	CMV DNA	-	Urine	0	0	0
1322	CMV DNA	-	Urine	0	0	0
1323	CMV DNA	-	Urine	0	0	0
1324	CMV DNA	-	Urine	0	0	0
1325	CMV DNA	-	Urine	0	0	0
1326	CMV DNA	-	Urine	0	0	0
1327	CMV DNA	-	Urine	0	0	0
1328	CMV DNA	-	Urine	0	0	0
1329	CMV DNA	-	Urine	0	0	0
1330	CMV DNA	-	Urine	0	0	0
1331	CMV DNA	-	Urine	0	0	0
1333	CMV DNA	-	Urine	0	0	0
1334	CMV DNA	-	Urine	0	0	0
1335	CMV DNA	-	Urine	0	0	0
1337	CMV DNA	-	Urine	0	0	0
1338	CMV DNA	-	Urine	0	0	0
1339	CMV DNA	-	Urine	0	0	0
1340	CMV DNA	-	Urine	0	0	0
1341	CMV DNA	-	Urine	0	0	0
1343	CMV DNA	-	Urine	0	0	0
1344	CMV DNA	-	Urine	0	0	0
1345	CMV DNA	-	Urine	0	0	0
1346	CMV DNA	-	Urine	0	0	0
1347	CMV DNA	-	Urine	0	0	0
1349	CMV DNA	-	Urine	1	0	0
1350	CMV DNA	-	Urine	1	0	0
1352	CMV DNA	-	Urine	0	0	0
1353	CMV DNA	+ 908	Urine	0	1	0
1355	CMV DNA	-	Urine	0	0	0
1356	CMV DNA	-	Urine	0	0	0
1357	CMV DNA	-	Urine	0	0	0
1358	CMV DNA	-	Urine	0	0	0
1359	CMV DNA	-	Urine	0	0	0
1360	CMV DNA	-	Urine	0	0	0
1361	CMV DNA	-	Urine	0	0	0
1362	CMV DNA	-	Urine	1	0	0
1363	CMV DNA	-	Urine	0	0	0
1364	CMV DNA	-	Urine	1	0	0
1365	CMV DNA	-	Urine	0	0	0
1366	CMV DNA	+ 501	Urine	0	1	0
1367	CMV DNA	-	Urine	0	0	0
1368	CMV DNA	-	Urine	0	0	0
1369	CMV DNA	-	Urine	0	0	0
1370	CMV DNA	-	Urine	0	0	0
1371	CMV DNA	-	Urine	0	0	0
1372	CMV DNA	-	Urine	0	0	0
1373	CMV DNA	-	Urine	0	0	0
1374	CMV DNA	-	Urine	0	0	0
1375	CMV DNA	-	Urine	0	0	0
1376	CMV DNA	-	Urine	0	0	0
1377	CMV DNA	-	Urine	0	0	0
1378	CMV DNA	-	Urine	0	0	0
1379	CMV DNA	-	Urine	1	0	0
1380	CMV DNA	-	Urine	0	0	0
1381	CMV DNA	-	Urine	0	0	0
1382	CMV DNA	-	Urine	0	0	0
1383	CMV DNA	-	Urine	0	0	0
1384	CMV DNA	-	Urine	0	0	0
1386	CMV DNA	-	Urine	1	0	0
1387	CMV DNA	-	Urine	0	0	0
1388	CMV DNA	-	Urine	0	0	0
1389	CMV DNA	-	Urine	0	0	0
1390	CMV DNA	-	Urine	0	0	0
1391	CMV DNA	-	Urine	0	0	0
1392	CMV DNA	-	Urine	0	0	0
1393	CMV DNA	-	Urine	0	0	0
1394	CMV DNA	-	Urine	0	0	0
1395	CMV DNA	-	Urine	0	0	0
1396	CMV DNA	-	Urine	0	0	0
1397	CMV DNA	-	Urine	0	0	0
1398	CMV DNA	-	Urine	0	0	0
1399	CMV DNA	-	Urine	0	0	0
1400	CMV DNA	-	Urine	0	0	0
1401	CMV DNA	-	Urine	0	0	0
1402	CMV DNA	-	Urine	0	0	0
1403	CMV DNA	-	Urine	0	0	0
1404	CMV DNA	-	Urine	1	0	0
1405	CMV DNA	-	Urine	0	0	0
1407	CMV DNA	-	Urine	0	0	0
1408	CMV DNA	-	Urine	0	0	0
1409	CMV DNA	-	Urine	0	0	0
1411	CMV DNA	-	Urine	0	0	0
1412	CMV DNA	-	Urine	1	0	0
1413	CMV DNA	-	Urine	0	0	0
1414	CMV DNA	-	Urine	1	0	0
1415	CMV DNA	-	Urine	0	0	0
1416	CMV DNA	-	Urine	0	0	0
1417	CMV DNA	-	Urine	0	0	0
1418	CMV DNA	-	Urine	0	0	0
1419	CMV DNA	-	Urine	0	0	0
1420	CMV DNA	-	Urine	0	0	0
1421	CMV DNA	-	Urine	0	0	0
1422	CMV DNA	-	Urine	0	0	0
1423	CMV DNA	-	Urine	0	0	0
1424	CMV DNA	-	Urine	0	0	0
1425	CMV DNA	-	Urine	0	0	0
1426	CMV DNA	-	Urine	0	0	0
1427	CMV DNA	-	Urine	0	0	0
1428	CMV DNA	-	Urine	0	0	0
1429	CMV DNA	-	Urine	0	0	0
1430	CMV DNA	-	Urine	0	0	0
1431	CMV DNA	-	Urine	0	0	0
1432	CMV DNA	-	Urine	0	0	0
1433	CMV DNA	-	Urine	0	0	0
1434	CMV DNA	-	Urine	0	0	0
1435	CMV DNA	+ 668	Urine	1	1	0
1436	CMV DNA	-	Urine	0	0	0
1437	CMV DNA	-	Urine	0	0	0
1438	CMV DNA	-	Urine	0	0	0
1439	CMV DNA	-	Urine	0	0	0
1440	CMV DNA	-	Urine	0	0	0
1441	CMV DNA	-	Urine	1	0	0
1442	CMV DNA	-	Urine	0	0	0
1443	CMV DNA	-	Urine	0	0	0
1444	CMV DNA	-	Urine	0	0	0
1445	CMV DNA	-	Urine	0	0	0
1446	CMV DNA	-	Urine	0	0	0
1448	CMV DNA	-	Urine	0	0	0
1449	CMV DNA	-	Urine	0	0	0
1450	CMV DNA	-	Urine	0	0	0
1451	CMV DNA	-	Urine	1	0	0
1452	CMV DNA	-	Urine	1	0	0
1453	CMV DNA	-	Urine	0	0	0
1454	CMV DNA	-	Urine	0	0	0
1455	CMV DNA	-	Urine	0	0	0
1456	CMV DNA	-	Urine	0	0	0
1457	CMV DNA	-	Urine	0	0	0
1458	CMV DNA	-	Urine	0	0	0
1459	CMV DNA	-	Urine	0	0	0
1460	CMV DNA	-	Urine	0	0	0
1461	CMV DNA	-	Urine	0	0	0
1462	CMV DNA	-	Urine	0	0	0
1463	CMV DNA	-	Urine	0	0	0
1464	CMV DNA	-	Urine	0	0	0
1465	CMV DNA	-	Urine	0	0	0
1466	CMV DNA	-	Urine	0	0	0
1467	CMV DNA	-	Urine	0	0	0
1468	CMV DNA	-	Urine	0	0	0
1469	CMV DNA	-	Urine	0	0	0
1471	CMV DNA	-	Urine	0	0	0
1472	CMV DNA	+ 501	Urine	0	1	0
1473	CMV DNA	-	Urine	0	0	0
1474	CMV DNA	-	Urine	0	0	0
1475	CMV DNA	-	Urine	0	0	0
1476	CMV DNA	-	Urine	0	0	0
1477	CMV DNA	-	Urine	0	0	0
1478	CMV DNA	-	Urine	0	0	0
1479	CMV DNA	-	Urine	0	0	0
1480	CMV DNA	-	Urine	0	0	0
1481	CMV DNA	-	Urine	0	0	0
1482	CMV DNA	-	Urine	0	0	0
1483	CMV DNA	-	Urine	0	0	0
1484	CMV DNA	-	Urine	0	0	0
1485	CMV DNA	-	Urine	0	0	0
1486	CMV DNA	-	Urine	0	0	0
1487	CMV DNA	-	Urine	0	0	0
1488	CMV DNA	-	Urine	0	0	0
1489	CMV DNA	-	Urine	0	0	0
1490	CMV DNA	-	Urine	0	0	0
1491	CMV DNA	-	Urine	0	0	0
1493	CMV DNA	-	Urine	0	0	0
1494	CMV DNA	-	Urine	0	0	0
1495	CMV DNA	-	Urine	0	0	0
1496	CMV DNA	-	Urine	0	0	0
1497	CMV DNA	-	Urine	0	0	0
1499	CMV DNA	+ 555	Urine	0	1	0
1500	CMV DNA	-	Urine	1	0	0
1501	CMV DNA	-	Urine	1	0	0
1502	CMV DNA	-	Urine	0	0	0
1503	CMV DNA	-	Urine	0	0	0
1504	CMV DNA	-	Urine	0	0	0
1505	CMV DNA	-	Urine	0	0	0
1508	CMV DNA	-	Urine	0	0	0
1509	CMV DNA	-	Urine	0	0	0
1510	CMV DNA	-	Urine	0	0	0
1511	CMV DNA	-	Urine	0	0	0
1512	CMV DNA	-	Urine	0	0	0
1513	CMV DNA	-	Urine	0	0	0
1514	CMV DNA	-	Urine	0	0	0
1515	CMV DNA	-	Urine	0	0	0
1516	CMV DNA	-	Urine	0	0	0
1517	CMV DNA	-	Urine	0	0	0
1518	CMV DNA	-	Urine	0	0	0
1519	CMV DNA	-	Urine	0	0	0
1520	CMV DNA	-	Urine	0	0	0
1521	CMV DNA	-	Urine	0	0	0
1522	CMV DNA	-	Urine	0	0	0
1523	CMV DNA	-	Urine	0	0	0
1524	CMV DNA	-	Urine	0	0	0
1526	CMV DNA	-	Urine	0	0	0
1527	CMV DNA	-	Urine	0	0	0
1528	CMV DNA	-	Urine	0	0	0
1529	CMV DNA	-	Urine	0	0	0
1530	CMV DNA	-	Urine	0	0	0
1531	CMV DNA	-	Urine	0	0	0
1532	CMV DNA	-	Urine	0	0	0
1533	CMV DNA	-	Urine	0	0	0
1534	CMV DNA	-	Urine	0	0	0
1536	CMV DNA	-	Urine	0	0	0
1537	CMV DNA	-	Urine	1	0	0
1538	CMV DNA	-	Urine	0	0	0
1539	CMV DNA	-	Urine	0	0	0
1540	CMV DNA	-	Urine	0	0	0
1541	CMV DNA	-	Urine	0	0	0
1542	CMV DNA	-	Urine	1	0	0
1543	CMV DNA	-	Urine	0	0	0
1544	CMV DNA	+ 1290	Urine	0	1	0
1545	CMV DNA	-	Urine	0	0	0
1546	CMV DNA	-	Urine	0	0	0
1547	CMV DNA	-	Urine	0	0	0
1548	CMV DNA	-	Urine	0	0	0
1549	CMV DNA	-	Urine	0	0	0
1550	CMV DNA	-	Urine	0	0	0
1551	CMV DNA	-	Urine	0	0	0
1552	CMV DNA	-	Urine	0	0	0
1553	CMV DNA	-	Urine	0	0	0
1554	CMV DNA	-	Urine	0	0	0
1555	CMV DNA	-	Urine	0	0	0
1556	CMV DNA	-	Urine	0	0	0
1557	CMV DNA	-	Urine	0	0	0
1558	CMV DNA	-	Urine	0	0	0
1559	CMV DNA	-	Urine	0	0	0
1560	CMV DNA	-	Urine	0	0	0
1561	CMV DNA	-	Urine	0	0	0
1562	CMV DNA	-	Urine	0	0	0
1563	CMV DNA	-	Urine	0	0	0
1564	CMV DNA	-	Urine	0	0	0
1565	CMV DNA	-	Urine	0	0	0
1566	CMV DNA	-	Urine	0	0	0
1568	CMV DNA	-	Urine	0	0	0
1569	CMV DNA	-	Urine	0	0	0
1570	CMV DNA	-	Urine	1	0	0
1571	CMV DNA	-	Urine	0	0	0
1572	CMV DNA	-	Urine	0	0	0
1573	CMV DNA	-	Urine	0	0	0
1574	CMV DNA	-	Urine	1	0	0
1575	CMV DNA	-	Urine	0	0	0
1577	CMV DNA	-	Urine	0	0	0
1578	CMV DNA	-	Urine	0	0	0
1579	CMV DNA	-	Urine	0	0	0
1580	CMV DNA	-	Urine	0	0	0
1581	CMV DNA	-	Urine	0	0	0
1582	CMV DNA	-	Urine	0	0	0
1583	CMV DNA	-	Urine	0	0	0
1584	CMV DNA	-	Urine	0	0	0
1585	CMV DNA	-	Urine	0	0	0
1586	CMV DNA	-	Urine	0	0	0
1587	CMV DNA	-	Urine	0	0	0
1588	CMV DNA	-	Urine	0	0	0
1589	CMV DNA	-	Urine	1	0	0
1590	CMV DNA	-	Urine	1	0	0
1591	CMV DNA	-	Urine	0	0	0
1592	CMV DNA	-	Urine	0	0	0
1593	CMV DNA	-	Urine	1	0	0
1594	CMV DNA	-	Urine	0	0	0
1595	CMV DNA	-	Urine	0	0	0
1596	CMV DNA	-	Urine	0	0	0
1597	CMV DNA	-	Urine	0	0	0
1598	CMV DNA	-	Urine	0	0	0
1600	CMV DNA	-	Urine	0	0	0
1602	CMV DNA	-	Urine	0	0	0
1603	CMV DNA	-	Urine	0	0	0
1604	CMV DNA	-	Urine	0	0	0
1605	CMV DNA	-	Urine	0	0	0
1606	CMV DNA	-	Urine	0	0	0
1607	CMV DNA	-	Urine	0	0	0
1608	CMV DNA	-	Urine	0	0	0
1609	CMV DNA	-	Urine	0	0	0
1610	CMV DNA	-	Urine	0	0	0
1612	CMV DNA	-	Urine	0	0	0
1613	CMV DNA	-	Urine	0	0	0
1614	CMV DNA	-	Urine	0	0	0
1615	CMV DNA	-	Urine	0	0	0
1616	CMV DNA	-	Urine	0	0	0
1617	CMV DNA	-	Urine	0	0	0
1618	CMV DNA	-	Urine	0	0	0
1619	CMV DNA	-	Urine	0	0	0
1620	CMV DNA	-	Urine	0	0	0
1621	CMV DNA	-	Urine	0	0	0
1622	CMV DNA	-	Urine	1	0	0
1623	CMV DNA	-	Urine	0	0	0
1624	CMV DNA	-	Urine	0	0	0
1625	CMV DNA	-	Urine	0	0	0
1626	CMV DNA	-	Urine	0	0	0
1627	CMV DNA	-	Urine	0	0	0
1628	CMV DNA	-	Urine	0	0	0
1629	CMV DNA	-	Urine	0	0	0
1630	CMV DNA	-	Urine	0	0	0
1631	CMV DNA	-	Urine	0	0	0
1632	CMV DNA	-	Urine	0	0	0
1633	CMV DNA	-	Urine	0	0	0
1634	CMV DNA	-	Urine	0	0	0
1635	CMV DNA	-	Urine	0	0	0
1636	CMV DNA	-	Urine	0	0	0
1637	CMV DNA	-	Urine	0	0	0
1638	CMV DNA	-	Urine	0	0	0
1640	CMV DNA	-	Urine	0	0	0
1641	CMV DNA	-	Urine	1	0	0
1642	CMV DNA	-	Urine	0	0	0
1643	CMV DNA	-	Urine	0	0	0
1644	CMV DNA	-	Urine	0	0	0
1645	CMV DNA	-	Urine	0	0	0
1646	CMV DNA	-	Urine	0	0	0
1647	CMV DNA	-	Urine	0	0	0
1649	CMV DNA	-	Urine	0	0	0
1650	CMV DNA	-	Urine	0	0	0
1651	CMV DNA	-	Urine	0	0	0
1652	CMV DNA	-	Urine	0	0	0
1653	CMV DNA	-	Urine	0	0	0
1654	CMV DNA	-	Urine	0	0	0
1655	CMV DNA	-	Urine	0	0	0
1657	CMV DNA	-	Urine	0	0	0
1658	CMV DNA	-	Urine	0	0	0
1659	CMV DNA	-	Urine	0	0	0
1660	CMV DNA	-	Urine	0	0	0
1661	CMV DNA	-	Urine	0	0	0
1662	CMV DNA	-	Urine	1	0	0
1663	CMV DNA	-	Urine	0	0	0
1664	CMV DNA	-	Urine	0	0	0
1665	CMV DNA	-	Urine	0	0	0
1666	CMV DNA	-	Urine	0	0	0
1667	CMV DNA	-	Urine	0	0	0
1668	CMV DNA	-	Urine	0	0	0
1669	CMV DNA	-	Urine	0	0	0
1670	CMV DNA	-	Urine	0	0	0
1671	CMV DNA	-	Urine	0	0	0
1672	CMV DNA	-	Urine	0	0	0
1673	CMV DNA	-	Urine	0	0	0
1674	CMV DNA	-	Urine	0	0	0
1675	CMV DNA	-	Urine	0	0	0
1676	CMV DNA	-	Urine	0	0	0
1677	CMV DNA	-	Urine	0	0	0
1678	CMV DNA	-	Urine	0	0	0
1679	CMV DNA	-	Urine	0	0	0
1680	CMV DNA	-	Urine	0	0	0
1681	CMV DNA	-	Urine	0	0	0
1682	CMV DNA	-	Urine	0	0	0
1683	CMV DNA	-	Urine	0	0	0
1684	CMV DNA	-	Urine	0	0	0
1685	CMV DNA	-	Urine	0	0	0
1686	CMV DNA	-	Urine	1	0	0
1687	CMV DNA	-	Urine	0	0	0
1688	CMV DNA	-	Urine	0	0	0
1689	CMV DNA	-	Urine	0	0	0
1690	CMV DNA	-	Urine	1	0	0
1691	CMV DNA	-	Urine	0	0	0
1692	CMV DNA	-	Urine	0	0	0
1693	CMV DNA	-	Urine	0	0	0
1694	CMV DNA	-	Urine	0	0	0
1695	CMV DNA	-	Urine	0	0	0
1696	CMV DNA	-	Urine	0	0	0
1697	CMV DNA	-	Urine	0	0	0
1698	CMV DNA	-	Urine	0	0	0
1699	CMV DNA	-	Urine	0	0	0
1700	CMV DNA	-	Urine	0	0	0
1701	CMV DNA	-	Urine	0	0	0
1702	CMV DNA	-	Urine	0	0	0
1703	CMV DNA	-	Urine	0	0	0
1704	CMV DNA	-	Urine	0	0	0
1705	CMV DNA	+ 723	Urine	0	1	0
1706	CMV DNA	-	Urine	0	0	0
1708	CMV DNA	-	Urine	0	0	0
1709	CMV DNA	-	Urine	0	0	0
1710	CMV DNA	-	Urine	0	0	0
1711	CMV DNA	-	Urine	0	0	0
1713	CMV DNA	-	Urine	1	0	0
1714	CMV DNA	-	Urine	0	0	0
1715	CMV DNA	-	Urine	0	0	0
1716	CMV DNA	-	Urine	0	0	0
1717	CMV DNA	-	Urine	0	0	0
1719	CMV DNA	-	Urine	0	0	0
1720	CMV DNA	-	Urine	0	0	0
1721	CMV DNA	-	Urine	0	0	0
1722	CMV DNA	-	Urine	0	0	0
1723	CMV DNA	-	Urine	0	0	0
1724	CMV DNA	-	Urine	0	0	0
1726	CMV DNA	-	Urine	0	0	0
1727	CMV DNA	-	Urine	0	0	0
1728	CMV DNA	-	Urine	0	0	0
1729	CMV DNA	-	Urine	0	0	0
1730	CMV DNA	-	Urine	0	0	0
1731	CMV DNA	-	Urine	0	0	0
1732	CMV DNA	-	Urine	0	0	0
1734	CMV DNA	-	Urine	1	0	0
1735	CMV DNA	-	Urine	1	0	0
1736	CMV DNA	-	Urine	0	0	0
1737	CMV DNA	-	Urine	0	0	0
1739	CMV DNA	-	Urine	0	0	0
1741	CMV DNA	-	Urine	0	0	0
1742	CMV DNA	-	Urine	0	0	0
1743	CMV DNA	-	Urine	0	0	0
1744	CMV DNA	-	Urine	1	0	0
1745	CMV DNA	-	Urine	0	0	0
1746	CMV DNA	-	Urine	0	0	0
1747	CMV DNA	-	Urine	0	0	0
1748	CMV DNA	-	Urine	0	0	0
1749	CMV DNA	-	Urine	0	0	0
1750	CMV DNA	-	Urine	0	0	0
1751	CMV DNA	-	Urine	0	0	0
1752	CMV DNA	-	Urine	0	0	0
1753	CMV DNA	-	Urine	0	0	0
1754	CMV DNA	-	Urine	0	0	0
1755	CMV DNA	+ 501	Urine	1	1	0
1756	CMV DNA	-	Urine	0	0	0
1757	CMV DNA	-	Urine	0	0	0
1758	CMV DNA	-	Urine	0	0	0
1759	CMV DNA	-	Urine	0	0	0
1760	CMV DNA	-	Urine	0	0	0
1762	CMV DNA	-	Urine	0	0	0
1763	CMV DNA	-	Urine	0	0	0
1764	CMV DNA	-	Urine	0	0	0
1765	CMV DNA	-	Urine	0	0	0
1766	CMV DNA	-	Urine	0	0	0
1767	CMV DNA	-	Urine	0	0	0
1768	CMV DNA	-	Urine	0	0	0
1769	CMV DNA	-	Urine	0	0	0
1770	CMV DNA	-	Urine	0	0	0
1771	CMV DNA	-	Urine	0	0	0
1772	CMV DNA	-	Urine	0	0	0
1773	CMV DNA	-	Urine	0	0	0
1775	CMV DNA	-	Urine	0	0	0
1776	CMV DNA	-	Urine	0	0	0
1777	CMV DNA	-	Urine	0	0	0
1778	CMV DNA	-	Urine	0	0	0
1779	CMV DNA	-	Urine	0	0	0
1780	CMV DNA	-	Urine	0	0	0
1782	CMV DNA	-	Urine	0	0	0
1783	CMV DNA	-	Urine	1	0	0
1784	CMV DNA	-	Urine	1	0	0
1785	CMV DNA	-	Urine	0	0	0
1786	CMV DNA	-	Urine	1	0	0
1787	CMV DNA	-	Urine	0	0	0
1788	CMV DNA	-	Urine	0	0	0
1789	CMV DNA	-	Urine	0	0	0
1790	CMV DNA	-	Urine	0	0	0
1791	CMV DNA	-	Urine	0	0	0
1792	CMV DNA	-	Urine	0	0	0
1793	CMV DNA	-	Urine	0	0	0
1794	CMV DNA	-	Urine	0	0	0
1795	CMV DNA	-	Urine	0	0	0
1796	CMV DNA	-	Urine	0	0	0
1797	CMV DNA	-	Urine	0	0	0
1798	CMV DNA	-	Urine	0	0	0
1799	CMV DNA	-	Urine	0	0	0
1800	CMV DNA	-	Urine	0	0	0
1801	CMV DNA	-	Urine	1	0	0
1802	CMV DNA	-	Urine	0	0	0
1803	CMV DNA	-	Urine	0	0	0
1804	CMV DNA	-	Urine	0	0	0
1805	CMV DNA	-	Urine	0	0	0
1806	CMV DNA	-	Urine	0	0	0
1807	CMV DNA	-	Urine	0	0	0
1808	CMV DNA	-	Urine	0	0	0
1809	CMV DNA	-	Urine	0	0	0
1810	CMV DNA	-	Urine	0	0	0
1811	CMV DNA	-	Urine	0	0	0
1812	CMV DNA	-	Urine	0	0	0
1813	CMV DNA	-	Urine	0	0	0
1814	CMV DNA	-	Urine	0	0	0
1815	CMV DNA	-	Urine	0	0	0
1816	CMV DNA	-	Urine	0	0	0
1817	CMV DNA	-	Urine	0	0	0
1818	CMV DNA	-	Urine	0	0	0
1819	CMV DNA	-	Urine	0	0	0
1820	CMV DNA	-	Urine	0	0	0
1821	CMV DNA	-	Urine	0	0	0
1822	CMV DNA	-	Urine	0	0	0
1823	CMV DNA	-	Urine	0	0	0
1824	CMV DNA	-	Urine	0	0	0
1825	CMV DNA	-	Urine	0	0	0
1826	CMV DNA	-	Urine	0	0	0
1828	CMV DNA	-	Urine	1	0	0
1829	CMV DNA	-	Urine	0	0	0
1830	CMV DNA	-	Urine	0	0	0
1831	CMV DNA	-	Urine	1	0	0
1832	CMV DNA	-	Urine	0	0	0
1833	CMV DNA	-	Urine	0	0	0
1834	CMV DNA	-	Urine	0	0	0
1835	CMV DNA	-	Urine	0	0	0
1836	CMV DNA	-	Urine	0	0	0
1837	CMV DNA	-	Urine	1	0	0
1838	CMV DNA	-	Urine	0	0	0
1839	CMV DNA	-	Urine	0	0	0
1840	CMV DNA	-	Urine	0	0	0
1841	CMV DNA	-	Urine	0	0	0
1842	CMV DNA	-	Urine	0	0	0
1843	CMV DNA	-	Urine	0	0	0
1845	CMV DNA	-	Urine	0	0	0
1846	CMV DNA	-	Urine	0	0	0
1847	CMV DNA	-	Urine	0	0	0
1848	CMV DNA	-	Urine	0	0	0
1849	CMV DNA	-	Urine	0	0	0
1851	CMV DNA	-	Urine	0	0	0
1852	CMV DNA	-	Urine	0	0	0
1853	CMV DNA	-	Urine	0	0	0
1854	CMV DNA	-	Urine	0	0	0
1855	CMV DNA	-	Urine	0	0	0
1856	CMV DNA	-	Urine	0	0	0
1857	CMV DNA	-	Urine	0	0	0
1858	CMV DNA	-	Urine	1	0	0
1859	CMV DNA	-	Urine	0	0	0
1860	CMV DNA	-	Urine	0	0	0
1861	CMV DNA	-	Urine	0	0	0
1862	CMV DNA	-	Urine	0	0	0
1863	CMV DNA	-	Urine	0	0	0
1864	CMV DNA	-	Urine	0	0	0
1865	CMV DNA	-	Urine	1	0	0
1866	CMV DNA	-	Urine	0	0	0
1867	CMV DNA	-	Urine	0	0	0
1868	CMV DNA	-	Urine	0	0	0
1869	CMV DNA	-	Urine	0	0	0
1870	CMV DNA	-	Urine	1	0	0
[truncated: 2,384 more rows]
